# Supplementary material for: Burkholderia pseudomallei transcriptional adaptation in macrophages
Source: BMC Genomics. 2012 Jul 23;13:328. doi: 10.1186/1471-2164-13-328 (PMC3418162; doi:10.1186/1471-2164-13-328)
Supplement: Additional file 1 — List of 1259 common down-regulated genes of B. pseudomallei during intracellular growth in host macrophages relative to in vitro growth. [file 1471-2164-13-328-S1.xls]

## Sheet: Sheet1
List of 1259 common down-regulated genes of B. pseudomallei during intracellular growth in host macrophages relative to in vitro growth
Gene	Description	Fold change (in vivo/in vitro) at the indicated time (h)
		1	2	4	6
BPSL0001	Hypothetical protein	-4.68034	-2.8131	-5.56031	-3.47244
BPSL0004	hupA, DNA-binding protein HU-alpha	-10.3947	-7.77072	-9.82025	-3.06896
BPSL0005	Putative cobalamin synthesis protein/P47K	-5.68857	-3.97483	-5.76581	-2.98465
BPSL0006	Hypothetical protein	-6.41617	-3.97658	-7.49829	-6.94024
BPSL0008	gspE, general secretory pathway protein E	-6.42434	-2.9992	-4.73977	-4.78962
BPSL0009	gspF, general secretory pathway protein F	-4.48422	-2.70967	-5.06292	-4.644
BPSL0011	gspG, general secretory pathway protein G	-4.40929	-2.51858	-5.36954	-3.39686
BPSL0013	gspI, general secretory pathway protein I	-6.0274	-4.67018	-10.5738	-6.79675
BPSL0016	gspL, general secretory pathway protein L	-5.93512	-4.30281	-9.45047	-4.83607
BPSL0018	gspN, general secretory pathway protein N	-5.30289	-3.84949	-8.43159	-4.50347
BPSL0042	Type III restriction-modification system methylase	-5.04452	-4.31733	-6.76208	-2.82981
BPSL0055	Glucose-methanol-choline (GMC) oxidoreductase family protein	-21.7903	-8.67166	-9.85546	-3.08525
BPSL0070	Putative RNA polymerase sigma factor	-4.35217	-3.88255	-4.89803	-2.42167
BPSL0087	Putative DNA-binding protein	-6.46127	-3.56392	-4.644	-2.76026
BPSL0102	Glutamate--cysteine ligase	-17.8334	-7.59145	-7.76945	-4.76688
BPSL0107	LysR family transcription regulatory protein	-6.80936	-4.67902	-6.12716	-3.2249
BPSL0115	Patatin-like phospholipase family protein	-4.72179	-3.00426	-4.76782	-2.78387
BPSL0118	DNA topoisomerase III	-7.8227	-3.63653	-6.2128	-3.72417
BPSL0119	Putative thioredoxin	-4.9413	-2.81578	-3.6705	-2.52136
BPSL0127	Sensor kinase protein	-5.23521	-3.24076	-5.28925	-4.08121
BPSL0174	Putative phage DNA-binding protein	-4.56131	-4.15233	-9.36048	-5.71433
BPSL0177	Hypothetical protein	-6.59912	-6.19631	-9.31474	-4.51885
BPSL0186	mreB, putative rod shape-determining protein	-6.64048	-4.76579	-9.50116	-6.05456
BPSL0191	Endonuclease/exonuclease/phosphatase family protein	-6.91441	-4.20819	-6.98702	-2.55977
BPSL0194	Hypothetical protein	-4.76561	-3.31098	-5.40464	-3.93761
BPSL0195	Hypothetical protein	-5.90402	-3.85205	-5.84496	-3.58703
BPSL0198	slmA, nucleoid occlusion protein	-4.90584	-2.95104	-7.56648	-6.99207
BPSL0199	Haloacid dehalogenase-like hydrolase	-3.48801	-2.04691	-4.89613	-8.8832
BPSL0200	argB, acetylglutamate kinase	-5.57275	-3.67476	-9.58196	-6.59859
BPSL0201	Sensor kinase protein	-5.89822	-3.56193	-5.07186	-2.61108
BPSL0209	Hypothetical protein	-5.92035	-3.31345	-4.82997	-2.62155
BPSL0211	Lipid A biosynthesis lauroyl acyltransferase	-6.11306	-4.49652	-9.7349	-6.68953
BPSL0232	fliS, flagellar protein	-5.57843	-3.41982	-6.81616	-4.06132
BPSL0233	Hypothetical protein	-8.44607	-4.18442	-12.4588	-6.61352
BPSL0234	Hypothetical protein	-7.40774	-4.52943	-12.3636	-6.49733
BPSL0235	Putative export system protein	-8.73398	-5.70215	-18.604	-10.5967
BPSL0239	Response regulator protein	-9.60783	-5.21001	-23.1024	-8.57867
BPSL0247	Putative iron-sulfur protein	-10.7314	-5.65792	-6.83931	-2.81275
BPSL0250	dppB, putative dipeptide transport system permease protein	-4.12745	-3.01608	-5.8272	-3.03136
BPSL0253	dppF, dipeptide transporter ATP-binding subunit	-4.46041	-3.01426	-6.10228	-3.04839
BPSL0255	Hypothetical protein	-9.96599	-5.92157	-5.87232	-2.69271
BPSL0257	Hypothetical protein	-26.8053	-17.7926	-22.0329	-10.092
BPSL0258	Hypothetical protein	-17.929	-12.3096	-14.0013	-5.72457
BPSL0259	Hypothetical protein	-16.961	-9.59102	-9.89849	-3.91031
BPSL0260	Hypothetical protein	-13.4821	-7.41964	-10.9644	-5.74407
BPSL0262	Putative transglycosylase	-7.20109	-3.26537	-3.99407	-2.52727
BPSL0263	Hypothetical protein	-5.30032	-2.50986	-4.00869	-2.93177
BPSL0267	Putative flagella synthesis protein	-6.31316	-3.76633	-10.9376	-7.02896
BPSL0272	flgD, flagellar basal body rod modification protein	-5.13903	-2.8127	-5.21348	-2.67612
BPSL0280	Flagellar hook-associated protein FlgK	-7.75896	-4.88955	-14.9152	-9.72453
BPSL0281	Flagellar hook-associated protein FlgL	-6.13076	-4.76428	-13.4101	-9.93926
BPSL0282	Putative permease	-5.39275	-3.86432	-6.87585	-2.78838
BPSL0298	argG, argininosuccinate synthase	-7.82237	-4.23773	-5.39101	-3.1651
BPSL0299	Hypothetical protein	-6.66681	-4.16944	-7.20661	-4.38662
BPSL0300	Hypothetical protein	-7.04824	-4.53948	-9.31284	-4.42074
BPSL0305	Hypothetical protein	-5.98079	-4.30756	-5.60824	-2.68032
BPSL0306	Hypothetical protein	-6.32393	-5.71941	-8.31244	-3.9929
BPSL0312	glmS1, D-fructose-6-phosphate amidotransferase	-5.64244	-3.5792	-6.27051	-3.02104
BPSL0313	bifunctional glmU protein	-5.49816	-3.81095	-7.04476	-3.98264
BPSL0314	Hypothetical protein	-9.09876	-5.36604	-6.36202	-2.70393
BPSL0315	Hypothetical protein	-5.23976	-4.43577	-5.92664	-2.8817
BPSL0317	Hypothetical protein	-7.88849	-4.22457	-5.47369	-2.98776
BPSL0318	Hypothetical protein	-5.5863	-3.32019	-5.26801	-3.29876
BPSL0324	Putative sodium bile acid symporter family protein	-6.22375	-8.75363	-37.883	-21.0109
BPSL0329	Putative hydrolase	-6.16512	-4.74531	-6.16552	-2.89571
BPSL0331	Hypothetical protein	-6.32983	-3.98595	-6.49404	-5.11836
BPSL0337	MutT/NUDIX family protein	-5.66728	-2.85099	-4.94235	-3.51187
BPSL0347	Putative insertion element protein	-7.58728	-4.66036	-5.13379	-2.8842
BPSL0349	Hypothetical protein	-9.68798	-5.96415	-7.76427	-2.95589
BPSL0350	Fis family regulatory protein	-6.89219	-4.25586	-5.82783	-2.68725
BPSL0365	bioD, dithiobiotin synthetase	-5.45306	-4.82567	-8.30455	-4.27715
BPSL0366	bioF, 8-amino-7-oxononanoate synthase	-3.7115	-3.16797	-4.86293	-2.89567
BPSL0380	Short chain dehydrogenase	-5.27135	-3.39277	-6.84219	-4.03625
BPSL0381	dsbA, thiol:disulfide interchange protein	-6.3712	-3.88011	-5.91611	-3.0636
BPSL0385	metH1, putative 5-methyltetrahydrofolate--homocysteine methyltransferase	-7.17799	-3.76178	-4.98912	-2.9999
BPSL0394	Hypothetical protein	-6.71656	-5.53626	-9.44902	-3.47859
BPSL0396	Hypothetical protein	-4.7969	-3.38499	-3.92755	-2.66206
BPSL0403	Mce related protein	-9.17102	-4.19565	-6.1095	-3.13709
BPSL0408	Penicillin-binding protein 6	-7.6163	-4.16797	-8.32588	-4.87925
BPSL0409	Putative D-amino acid aminotransferase	-5.9151	-4.194	-7.82299	-3.2263
BPSL0413	lipB, lipoyltransferase	-6.46214	-4.6112	-5.88971	-2.65975
BPSL0414	lipA, lipoyl synthase	-6.15619	-4.249	-7.03582	-3.46311
BPSL0426	dctB, C4-dicarboxylate transport sensor protein	-7.97692	-4.07743	-7.75791	-3.17954
BPSL0428	Hypothetical protein	-5.63938	-4.33954	-6.93822	-3.00444
BPSL0442	C-terminal processing protease-3	-7.85648	-3.89612	-4.96705	-2.77412
BPSL0445	grxC, glutaredoxin 3	-9.41053	-5.12584	-5.07645	-2.49902
BPSL0446	Preprotein translocase subunit SecB	-7.76613	-3.81057	-5.3093	-2.58937
BPSL0447	gspA, NAD(P)H-dependent glycerol-3-phosphate dehydrogenase	-7.32437	-4.39388	-7.56646	-3.59562
BPSL0449	SpoU rRNA methylase family protein	-4.94143	-4.14392	-7.53768	-3.79504
BPSL0450	Hypothetical protein	-8.81103	-6.8516	-12.6741	-6.55122
BPSL0451	Hypothetical protein	-5.04101	-3.35287	-5.02296	-3.76832
BPSL0452	Hypothetical protein	-7.22343	-6.06026	-10.6496	-4.97723
BPSL0453	Putative cytochrome c oxidase	-5.67402	-4.29904	-8.07963	-3.80714
BPSL0456	Cytochrome C oxidase assembly protein	-5.85986	-4.31479	-12.1103	-4.87163
BPSL0457	Hypothetical protein	-5.16015	-3.69286	-8.55216	-3.67611
BPSL0460	Hypothetical protein	-6.62374	-5.44012	-8.7282	-4.35707
BPSL0462	Protoheme IX farnesyltransferase	-5.42817	-3.5981	-6.01434	-3.60515
BPSL0463	Probable lipoprotein	-6.35243	-3.70392	-6.12383	-4.55165
BPSL0465	Putative methyl-accepting chemotaxis protein	-7.17923	-6.00163	-10.9744	-6.09257
BPSL0466	Hypothetical protein	-9.3088	-8.92737	-14.7821	-6.09707
BPSL0479	ABC transport system ATP-binding protein	-9.74226	-4.00261	-13.0517	-5.87998
BPSL0495	GntR family regulatory protein	-23.8557	-29.6938	-11.4693	-3.53168
BPSL0496	Putative N-acetylglucosamine-6-phosphate deacetylase	-28.6084	-39.6718	-9.96168	-3.87535
BPSL0497	Putative phosphosugar-binding protein	-12.9368	-11.5759	-5.94224	-3.00837
BPSL0498	Putative multiphosphoryl transfer protein	-23.6326	-25.6959	-8.45339	-3.9437
BPSL0499	Phosphotransferase system, IIbc component	-12.2167	-9.53098	-4.41705	-2.90635
BPSL0514	Putative cell division protein	-7.38186	-4.23287	-5.96064	-2.70835
BPSL0515	Hypothetical protein	-5.35332	-4.10369	-7.13787	-4.66295
BPSL0516	coaD, phosphopantetheine adenylyltransferase	-7.87676	-5.07311	-7.80031	-3.81507
BPSL0517	fdx, ferredoxin	-7.62468	-4.74858	-6.72377	-2.91237
BPSL0523	4-diphosphocytidyl-2-C-methyl-D-erythritol kinase	-4.68012	-3.31086	-6.40069	-8.88916
BPSL0526	mutM, formamidopyrimidine-DNA glycosylase	-5.56318	-3.19774	-4.9891	-3.02163
BPSL0527	mutY, putative A/G-specific adenine glycosylase	-5.24934	-3.49413	-5.3744	-3.4136
BPSL0531	Putative nitrogen regulatory IIA protein	-5.99486	-3.9184	-5.23262	-2.65221
BPSL0534	ABC transporter system, ATP-binding protein	-5.54079	-3.01769	-6.39417	-6.50802
BPSL0535	OstA-like protein	-4.83862	-2.8793	-4.72147	-3.83727
BPSL0536	Hypothetical protein	-7.30395	-3.36364	-5.13764	-3.56808
BPSL0539	Sodium/hydrogen exchanger family protein	-9.81011	-6.31537	-7.54473	-4.23314
BPSL0540	Adenine phosphoribosyltransferase	-7.07083	-4.36186	-6.99071	-3.26828
BPSL0541	LysE type translocator	-4.76716	-3.17793	-5.4895	-2.77364
BPSL0542	NUDIX domain family protein	-5.26986	-3.33517	-6.33378	-3.14675
BPSL0544	Hypothetical protein	-3.46485	-2.59438	-4.29367	-3.34379
BPSL0545	uvrA, excinuclease ABC subunit A	-8.20611	-5.16356	-7.88841	-4.50075
BPSL0546	Putative transporter protein	-5.43666	-4.01684	-7.47078	-4.05306
BPSL0547	ssb, single-strand DNA-binding protein	-5.03027	-3.61545	-6.95977	-3.24626
BPSL0592	Hypothetical protein	-14.7227	-11.1315	-16.6348	-11.5355
BPSL0593	Hypothetical protein	-39.7515	-24.1238	-43.0953	-19.6961
BPSL0594	Hypothetical protein	-26.6469	-17.7333	-21.9218	-8.47573
BPSL0595	Hypothetical protein	-17.6967	-13.3718	-17.7522	-6.58217
BPSL0596	Putative DNA-binding protein	-10.9753	-6.27224	-10.1406	-4.88374
BPSL0598	Hypothetical protein	-80.3529	-29.4076	-223.5	-66.9165
BPSL0599	Hypothetical protein	-30.397	-17.1743	-41.2685	-23.0661
BPSL0600	Hypothetical protein	-17.1215	-9.80623	-11.3226	-5.42918
BPSL0601	Hypothetical protein	-16.332	-13.1594	-26.0433	-14.2171
BPSL0640	Putative ubiquinone biosynthesis protein UbiB	-4.94342	-3.50123	-4.83151	-2.95956
BPSL0642	Hypothetical protein	-6.74074	-4.51592	-7.94523	-4.43714
BPSL0646	Putative phospholipase	-6.62659	-4.44323	-5.42413	-3.08339
BPSL0658	Hypothetical protein	-4.82611	-3.47493	-8.392	-6.6631
BPSL0659	Putative peptidyl-prolyl cis-trans isomerase	-6.0479	-4.12896	-11.4667	-6.83264
BPSL0662	Hypothetical protein	-6.24427	-4.39617	-4.69312	-2.49848
BPSL0666	D,D-heptose 1,7-bisphosphate phosphatase	-5.07261	-3.567	-6.56682	-3.53135
BPSL0667	glyS, glycyl-tRNA synthetase subunit beta	-5.92158	-3.83284	-5.59711	-2.86928
BPSL0668	glyQ, glycyl-tRNA synthetase subunit alpha	-5.72405	-3.89275	-4.99725	-2.39991
BPSL0669	lnt, apolipoprotein N-acyltransferase	-3.97084	-2.50914	-4.04577	-3.5371
BPSL0671	Hypothetical protein	-5.68027	-3.16455	-5.05812	-3.37095
BPSL0672	Hypothetical protein	-6.23237	-3.57537	-7.14094	-4.84416
BPSL0676	Putative transmembrane transporter protein	-4.57929	-3.69047	-5.45882	-2.93378
BPSL0678	ribB, putative 3,4-dihydroxy-2-butanone 4-phosphate synthase	-9.10622	-6.43881	-8.62147	-5.50593
BPSL0679	Putative hydrolase protein	-5.59019	-4.26581	-8.29702	-5.16093
BPSL0680	Hypothetical protein	-3.97437	-3.43449	-5.26168	-2.69561
BPSL0690	Hypothetical protein	-6.77527	-3.74666	-4.95215	-3.34774
BPSL0698	Putative transmembrane transporter protein	-7.64601	-4.02348	-5.36306	-2.81566
BPSL0701	Hypothetical protein	-9.55803	-5.3835	-6.85975	-2.98202
BPSL0703	Putative two-component sensor histidine kinase	-6.3715	-4.12715	-6.21186	-2.60786
BPSL0707	Hypothetical protein	-5.36523	-4.15887	-6.87731	-3.21155
BPSL0710	tRNA 2-selenouridine synthase	-4.85595	-2.87089	-4.14454	-2.9496
BPSL0730	Family S45 unassigned peptidase	-7.8365	-6.47472	-8.50475	-3.88278
BPSL0732	Putative two-component regulator histidine sensor kinase	-5.73582	-4.75158	-7.27615	-2.9082
BPSL0777	Recombination regulator RecX	-5.12954	-2.64426	-3.61734	-2.81532
BPSL0782	Putative type 4 fimbrial pilin protein	-4.36725	-3.77285	-5.47727	-2.91346
BPSL0786	moaC, molybdenum cofactor biosynthesis protein C	-8.88197	-5.65901	-7.01808	-2.92326
BPSL0801	purK, phosphoribosylaminoimidazole carboxylase ATPase subunit	-5.04322	-3.58805	-5.21049	-2.55611
BPSL0805	Family S13 unassigned peptidase	-6.17116	-3.799	-5.36093	-4.14755
BPSL0806	Response regulator protein	-9.57514	-5.34447	-7.02562	-3.38932
BPSL0807	Sensor kinase protein	-6.71568	-3.63048	-5.137	-2.67655
BPSL0819	AraC family transcriptional regulator	-5.09907	-4.57056	-8.87488	-5.73759
BPSL0826	Sorbitol dehydrogenase	-39.0598	-37.7444	-27.7735	-24.22
BPSL0827	scrK, putative fructokinase	-12.0268	-10.3436	-9.35922	-10.1717
BPSL0828	Putative tagatose 6-phosphate kinase protein	-7.59532	-6.33155	-6.84639	-5.83042
BPSL0829	Putative periplasmic ABC transporter substrate-binding component	-6.85073	-6.78263	-6.90459	-7.35136
BPSL0831	Putative ABC transporter permease protein	-8.12309	-5.40359	-7.24806	-8.17037
BPSL0832	Putative haloacid dehalogenase hydrolase	-9.20264	-6.97603	-9.35807	-10.6626
BPSL0838	Putative transcriptional regulator	-4.99449	-3.53157	-4.12993	-2.43391
BPSL0839	dalK, putative carbohydrate kinase	-5.17398	-4.33754	-4.66497	-3.00813
BPSL0852	Hypothetical protein	-6.03019	-3.90816	-4.82949	-2.64983
BPSL0855	ThiF family protein	-8.16693	-6.55348	-7.49126	-3.2791
BPSL0860	Putative hydrolase	-8.99926	-6.1488	-8.31355	-3.28455
BPSL0868	murB, putative UDP-N-acetylenolpyruvoylglucosamine reductase	-5.67114	-3.99644	-5.67684	-2.58253
BPSL0870	Hypothetical protein	-8.25164	-6.38945	-9.55259	-4.73562
BPSL0873	Hypothetical protein	-8.02032	-6.46072	-8.75071	-3.27818
BPSL0875	adk, adenylate kinase	-6.75659	-4.46129	-7.08747	-3.70255
BPSL0878	Tetraacyldisaccharide 4'-kinase	-6.55875	-5.21184	-8.85765	-3.93968
BPSL0879	xseA, exodeoxyribonuclease VII large subunit	-5.95861	-5.8759	-7.93147	-3.64075
BPSL0907	Bifunctional riboflavin kinase/FMN adenylyltransferase	-5.19172	-3.92541	-6.17055	-2.62793
BPSL0916	rpmB, 50S ribosomal protein L28	-7.15432	-6.17837	-8.56519	-2.76908
BPSL0919A	Hypothetical protein	-6.4844	-4.14407	-7.77772	-7.07908
BPSL0927	CDP-6-deoxy-delta-3,4-glucoseen reductase	-4.63593	-3.8101	-8.13984	-4.49758
BPSL0929	Hypothetical protein	-7.63005	-5.75273	-8.61476	-3.66932
BPSL0930	Putative ribosomal small subunit pseudouridine synthase A	-4.60838	-3.78975	-8.14967	-4.59131
BPSL0938	Putative DNA-binding protein	-6.51438	-3.3477	-5.14095	-2.82075
BPSL0938A	Hypothetical protein	-4.30093	-2.6348	-5.09129	-3.50431
BPSL0961	Uroporphyrin-III C-methyltransferase	-4.46753	-2.90821	-3.84038	-2.47475
BPSL0962	Hypothetical protein	-6.33062	-4.36836	-6.44761	-3.45328
BPSL0965	pepA, leucyl aminopeptidase	-6.79391	-3.61354	-5.10733	-2.6952
BPSL0966	DNA polymerase III subunit chi	-5.69801	-3.83213	-5.41833	-3.01405
BPSL0967	Hypothetical protein	-7.7767	-4.63562	-7.00174	-4.16984
BPSL0971	lgt, prolipoprotein diacylglyceryl transferase	-4.53915	-3.15478	-5.24229	-2.91586
BPSL0973	Hypothetical protein	-5.21536	-4.54827	-9.17152	-6.33124
BPSL0974	Hypothetical protein	-5.78614	-5.53567	-7.31455	-2.8057
BPSL0981	Phosphoglycerate mutase family	-5.8717	-4.4127	-6.42346	-3.47685
BPSL0982	Hypothetical protein	-6.98418	-4.42823	-9.94304	-9.74196
BPSL0983	btuF, putative vitamin B12 transport protein	-5.2937	-3.23854	-6.08118	-6.6198
BPSL0989	ParA family ATPase	-4.54422	-3.37712	-5.20465	-3.18837
BPSL0990	panD, aspartate alpha-decarboxylase	-5.36275	-3.19131	-4.87865	-2.90578
BPSL0991	panC, pantoate--beta-alanine ligase	-5.57988	-3.44781	-5.6918	-3.17434
BPSL0994	Hypothetical protein	-5.52413	-3.1059	-5.17468	-3.78888
BPSL1001	Putative membrane-attached superoxide dismutase	-3.73302	-3.30671	-4.14834	-2.37396
BPSL1002	dcd, deoxycytidine triphosphate deaminase	-5.25527	-4.55447	-7.03772	-4.80167
BPSL1003	Putative ornithine decarboxylase	-6.22499	-4.6971	-8.48085	-3.67714
BPSL1004	Hypothetical protein	-5.01267	-4.69733	-8.627	-4.01254
BPSL1005	Putative hydrolase	-4.46891	-2.70424	-4.53748	-3.55914
BPSL1006	argH, argininosuccinate lyase	-5.91471	-2.72889	-4.52904	-3.2704
BPSL1015	hemC, porphobilinogen deaminase	-10.3816	-6.06491	-8.45343	-3.70303
BPSL1016	Bifunctional uroporphyrinogen-III synthetase/uroporphyrin-III C-methyltransferase	-5.69849	-3.30241	-4.9841	-3.12435
BPSL1017	Putative porphyrin biosynthesis related protein	-6.33768	-3.63198	-5.97301	-3.54747
BPSL1021	ppa, inorganic pyrophosphatase	-12.9827	-7.454	-8.55297	-3.07089
BPSL1022	Hypothetical protein	-8.89223	-6.31017	-9.56117	-5.16531
BPSL1025	Hypothetical protein	-5.61281	-4.01793	-5.40858	-2.51836
BPSL1026	nadE, NAD synthetase	-7.18709	-4.20962	-6.36375	-2.80993
BPSL1040	Putative ABC transport system, ATP-binding protein	-5.14727	-3.17049	-5.54621	-2.63738
BPSL1054	eco, ecotin precursor	-8.56433	-5.19705	-5.4885	-2.55766
BPSL1066	rubA, rubredoxin	-6.54992	-4.10688	-5.33742	-2.97334
BPSL1068	Putative ABC transport system, ATP-binding protein	-5.07995	-3.19527	-4.72349	-3.31626
BPSL1069	parE, DNA topoisomerase IV subunit B	-5.17881	-3.7817	-8.32588	-4.39045
BPSL1070	parC, DNA topoisomerase IV subunit A	-5.82434	-4.62473	-9.1339	-3.47559
BPSL1071	Hypothetical protein	-5.35823	-4.8284	-6.18727	-3.04383
BPSL1075	Putative transport system, integral membrane protein	-25.367	-20.0004	-18.956	-7.83755
BPSL1076	Allantoate amidohydrolase	-111.48	-76.8318	-93.5188	-36.5239
BPSL1080	Hypothetical protein	-6.18662	-4.37621	-8.42403	-7.0816
BPSL1096	Putative transport related membrane protein	-4.55313	-3.00947	-4.80842	-3.83543
BPSL1097	Hypothetical protein	-7.1317	-3.8846	-4.55745	-2.97093
BPSL1099	Putative cytochrome C precursor-related protein	-6.24548	-5.21956	-11.8646	-4.79735
BPSL1100	Putative cytochrome C precursor-related protein	-4.65032	-4.70596	-6.59307	-2.56124
BPSL1103	nth, endonuclease III	-4.52067	-3.4448	-5.26949	-2.48717
BPSL1109	Hypothetical protein	-4.45815	-3.27077	-5.08023	-2.45536
BPSL1111	purT, phosphoribosylglycinamide formyltransferase 2	-9.68627	-4.78393	-7.87864	-4.41356
BPSL1112	Putative lipoprotein	-6.45919	-3.50984	-5.30942	-2.70569
BPSL1113	Hypothetical protein	-12.4817	-6.19109	-9.28686	-3.21968
BPSL1117	dnaE, DNA polymerase III subunit alpha	-5.82912	-3.36889	-5.78217	-3.90465
BPSL1118	Putative ABC transport system, ATP-binding protein	-4.35527	-3.03063	-7.82844	-5.45834
BPSL1120	Putative transferase (LPS biosynthesis-related)	-5.46089	-4.4611	-11.7215	-7.71717
BPSL1123	Putative LPS core biosynthesis-related protein	-5.01066	-4.2496	-9.78001	-5.55711
BPSL1123b	Hypothetical protein	-4.67358	-3.32751	-5.53979	-4.65957
BPSL1124	Putative LPS biosynthesis-related protein	-5.74261	-3.59066	-5.49004	-4.03172
BPSL1126	Hypothetical protein	-5.41138	-3.24093	-5.62019	-3.45349
BPSL1127	Putative ABC transport system, integral membrane protein	-4.97747	-3.27059	-4.65175	-3.00798
BPSL1128	Putative lipoprotein	-6.09137	-3.55599	-5.07346	-3.00735
BPSL1135	Hypothetical protein	-6.7883	-4.89982	-6.38877	-3.32015
BPSL1159	Maf-like protein	-4.59027	-3.47879	-4.71908	-2.50645
BPSL1163	hemF, coproporphyrinogen III oxidase	-5.31562	-4.04027	-7.76603	-4.31531
BPSL1164	purD, phosphoribosylamine--glycine ligase	-5.19476	-3.86676	-8.48332	-4.84818
BPSL1165	Hypothetical protein	-6.45784	-3.98924	-6.18417	-2.70814
BPSL1170	Hypothetical protein	-8.74338	-5.59318	-4.77983	-2.6218
BPSL1179	Hypothetical protein	-6.24003	-3.58748	-5.59216	-4.11287
BPSL1180	Putative globin	-5.45907	-2.80907	-4.94592	-5.62258
BPSL1181	Putative alanyl-tRNA synthetase	-4.69634	-2.64278	-5.08158	-3.03523
BPSL1183	Amidase	-5.00786	-2.66481	-5.41529	-3.22437
BPSL1184	Putative sugar-related transport, membrane protein	-4.09454	-2.70414	-5.81279	-3.21429
BPSL1195	RNA polymerase factor sigma-70	-6.67908	-5.8049	-13.4166	-8.24512
BPSL1208	Putative oxidoreductase	-6.35907	-6.41296	-14.7656	-4.31737
BPSL1209	tpiA, triosephosphate isomerase	-9.19374	-8.74925	-18.625	-5.59232
BPSL1224	nuoN, NADH dehydrogenase subunit N	-4.47472	-3.01751	-3.89829	-2.51708
BPSL1225	Hypothetical protein	-4.55414	-3.21875	-4.58637	-3.19121
BPSL1226	Hypothetical protein	-4.29992	-3.20072	-4.61226	-3.91138
BPSL1239	Putative aminotransferase	-7.25789	-3.86486	-4.64682	-2.64577
BPSL1251	Putative transposase	-14.8324	-16.283	-23.5765	-12.0643
BPSL1262	Hypothetical protein	-8.20467	-5.91755	-8.06481	-4.13251
BPSL1263	Hypothetical protein	-17.6748	-9.92849	-25.0457	-13.737
BPSL1271	Hypothetical protein	-7.13233	-5.12988	-5.49466	-2.5583
BPSL1272	Hypothetical protein	-7.30575	-5.08837	-6.1733	-3.39196
BPSL1273	Hypothetical protein	-17.8602	-14.3459	-26.2429	-9.86365
BPSL1276	Putative ABC transport system, ATP-binding protein	-9.46435	-8.83957	-12.4565	-7.71414
BPSL1279	Hypothetical protein	-9.19594	-7.66679	-12.1122	-6.24625
BPSL1281	Hypothetical protein	-5.74889	-3.42824	-4.77654	-3.39538
BPSL1284	Putative exodeoxyribonuclease V alpha chain	-6.35867	-3.75336	-5.94592	-3.54175
BPSL1285	Hypothetical protein	-4.59508	-3.35601	-5.92551	-4.15963
BPSL1304B	Hypothetical protein	-6.37577	-4.03426	-5.56028	-3.74659
BPSL1306	Hypothetical protein	-5.54541	-5.43632	-7.05268	-2.96811
BPSL1317	Putative lipoprotein	-6.52659	-4.59271	-6.10527	-2.43185
BPSL1327	Putative malonate transport-related system membrane protein	-6.1959	-5.01229	-5.49531	-3.34986
BPSL1329	Putative malonate decarboxylase alpha-subunit	-5.16794	-3.79621	-6.14536	-3.28834
BPSL1330	Malonate decarboxylase subunit delta	-4.38496	-3.26197	-5.67774	-2.57664
BPSL1331	Malonate decarboxylase subunit beta	-6.03846	-3.75921	-6.46631	-3.25644
BPSL1332	Putative malonate decarboxylase gamma-subunit	-5.04151	-3.71374	-5.96571	-3.03891
BPSL1334	Putative coenzyme-A synthase	-5.16255	-3.93719	-7.58725	-4.14767
BPSL1335	Acyl-carrier-protein S-malonyltransferase	-3.88203	-2.82078	-6.36094	-4.21633
BPSL1336	Hypothetical protein	-4.12543	-3.30919	-8.22605	-6.49127
BPSL1337	Hypothetical protein	-7.08239	-7.01629	-9.50492	-4.0811
BPSL1345	Putative exported transglycosylase protein	-5.22328	-4.06458	-6.10713	-2.91934
BPSL1346	Hypothetical protein	-4.37199	-5.319	-7.32694	-3.77376
BPSL1353	Hypothetical protein	-12.898	-8.88635	-9.76729	-3.92623
BPSL1354	Hypothetical protein	-3.23498	-3.07144	-3.93728	-2.62696
BPSL1355	Putative ribosomal RNA large subunit methyltransferase	-6.45004	-4.35413	-5.90035	-3.01095
BPSL1356	FtsH endopeptidase	-16.6848	-11.2479	-9.50641	-3.4065
BPSL1357	folP, dihydropteroate synthase	-4.56517	-3.96453	-5.03207	-3.57974
BPSL1358	Putative phosphoglucomutase	-8.47751	-6.50906	-8.39737	-5.83117
BPSL1371A	Hypothetical protein	-5.18281	-4.12885	-4.71984	-2.79022
BPSL1374	Putative hydrolase	-4.21995	-5.34387	-5.93543	-2.88262
BPSL1376	Hypothetical protein	-4.70082	-3.39944	-7.29199	-4.54072
BPSL1381	Subfamily M23B unassigned peptidase	-6.24656	-3.8819	-6.75596	-4.61904
BPSL1382	Hypothetical protein	-6.91244	-6.38944	-8.33302	-4.48946
BPSL1385	Hypothetical protein	-7.74645	-5.19331	-9.05635	-4.67317
BPSL1386	Hypothetical protein	-6.24829	-4.36466	-6.69115	-3.85917
BPSL1387	Hypothetical protein	-15.9811	-11.2881	-20.0799	-10.3656
BPSL1388	Hypothetical protein	-13.4605	-9.0256	-13.761	-6.60833
BPSL1400	Putative MarR-family transcriptional regulator	-6.46829	-4.86905	-7.45771	-3.71519
BPSL1402	tig, trigger factor	-5.99288	-4.47142	-8.44574	-3.88089
BPSL1406	Hypothetical protein	-17.4936	-10.6961	-12.6219	-5.4045
BPSL1410	Putative peptidyl-prolyl cis-trans isomerase	-11.3411	-9.8461	-19.5521	-10.2336
BPSL1411	Putative acyl-CoA thioesterase precursor	-5.75515	-3.83408	-5.9557	-2.79069
BPSL1412	Putative ABC transport system, ATP-binding protein	-12.9676	-7.09553	-8.86527	-3.50465
BPSL1413	pgi, glucose-6-phosphate isomerase	-6.75476	-3.32989	-4.43066	-2.74577
BPSL1415	Putative D-amino acid dehydrogenase small subunit	-7.01766	-5.54747	-9.39029	-4.75047
BPSL1416	purL, phosphoribosylformylglycinamidine synthase	-5.92955	-4.18331	-8.56724	-3.67483
BPSL1417	Putative acetyltransferase	-6.12503	-5.63401	-8.92083	-2.81861
BPSL1418	Putative exported isomerase	-5.05116	-2.52694	-4.23801	-2.87614
BPSL1431	Putative esterase/lipase	-3.78396	-2.53942	-5.26668	-3.6563
BPSL1435	Putative lipoprotein	-6.81902	-4.1488	-6.1192	-2.99399
BPSL1438	Putative acetyltransferase	-4.13089	-2.83246	-4.25162	-2.4712
BPSL1444	Putative sugar transferase	-5.38196	-3.4398	-4.44599	-2.37205
BPSL1445	Putative lipoprotein	-8.04767	-6.27488	-13.2551	-3.93771
BPSL1446	Hypothetical protein	-15.8519	-11.3381	-11.5444	-4.10739
BPSL1448	ansB, L-asparaginase II precursor	-6.47681	-5.15851	-8.20552	-3.24002
BPSL1462	dnaB, replicative DNA helicase	-4.7972	-4.3071	-6.18356	-2.96313
BPSL1463	Hypothetical protein	-5.4028	-5.9368	-12.0385	-6.93092
BPSL1464	Putative integral membrane transport protein	-7.98294	-7.66876	-16.844	-8.3501
BPSL1465	Family C40 unassigned peptidase	-7.31547	-6.58499	-10.231	-8.52077
BPSL1468	Hypothetical protein	-4.52857	-2.83927	-6.65128	-4.0474
BPSL1477	hom, homoserine dehydrogenase	-7.81927	-3.87497	-5.70938	-3.28497
BPSL1478	thrC, threonine synthase	-5.70988	-3.21537	-5.29881	-2.6958
BPSL1482	Hypothetical protein	-8.29513	-3.66201	-4.88243	-2.77021
BPSL1484	ClpB heat-shock protein	-9.01933	-4.82351	-5.35829	-2.61558
BPSL1492	Hypothetical protein	-5.83172	-5.0109	-7.69289	-2.92556
BPSL1495	Transcription termination factor Rho	-8.76977	-6.21484	-7.4833	-3.92057
BPSL1499	Hypothetical protein	-5.2266	-3.52644	-5.03846	-2.62684
BPSL1500	Recombination protein RecR	-6.03015	-4.00944	-6.05396	-2.84678
BPSL1501	Putative transferase	-4.91033	-3.8981	-8.10552	-4.02082
BPSL1502	Stationary phase survival protein SurE	-6.90572	-4.29074	-7.40074	-2.70295
BPSL1503	Putative L-isoaspartate O-methyltransferase	-6.54103	-4.12002	-5.27628	-2.63898
BPSL1504	Subfamily M23B unassigned peptidase	-7.7784	-4.10099	-6.74599	-4.25437
BPSL1505	RNA polymerase sigma factor RpoS	-7.99074	-4.32766	-6.0166	-2.65904
BPSL1506	Hypothetical protein	-7.67045	-4.66321	-7.43367	-4.03525
BPSL1508	rumA, 23S rRNA 5-methyluridine methyltransferase	-5.42878	-4.63064	-9.59859	-5.30298
BPSL1510	ndk, nucleoside diphosphate kinase	-6.171	-4.52024	-6.69776	-2.88333
BPSL1511	Hypothetical protein	-5.14472	-4.41537	-7.73034	-4.44613
BPSL1513	ispG, 4-hydroxy-3-methylbut-2-en-1-yl diphosphate synthase	-5.93902	-5.24861	-9.16882	-3.70405
BPSL1514	hisS, histidyl-tRNA synthetase	-6.36291	-5.16953	-10.1186	-4.50244
BPSL1515	Hypothetical protein	-5.8274	-4.73697	-9.43775	-4.19307
BPSL1516	Hypothetical protein	-6.05171	-4.57347	-8.58655	-3.2724
BPSL1517	GTP-binding protein EngA	-4.11495	-3.44348	-5.22884	-2.7337
BPSL1520	Hypothetical protein	-5.98982	-4.10194	-7.95021	-5.38021
BPSL1521	Hypothetical protein	-5.05893	-3.794	-9.19238	-6.61683
BPSL1522	Hypothetical protein	-4.88953	-3.50271	-8.28464	-6.37958
BPSL1523	hisZ, ATP phosphoribosyltransferase regulatory subunit	-5.03495	-4.05683	-9.37767	-5.71319
BPSL1524	purA, adenylosuccinate synthetase	-5.97363	-3.87752	-6.25509	-2.65146
BPSL1525	Putative nucleotide phosphoribosyltransferase	-5.1338	-4.79678	-7.70886	-3.55731
BPSL1526	Kup system potassium uptake protein	-4.94127	-3.45391	-6.48788	-4.33885
BPSL1527	tex, putative transcription accessory protein	-4.80473	-4.28003	-7.25918	-5.2887
BPSL1530	Putative ATP-dependent DNA helicase-related protein	-6.45504	-3.75147	-4.85909	-2.4485
BPSL1531	Putative lipoprotein	-7.62362	-5.89432	-13.4674	-6.12205
BPSL1538	Hypothetical protein	-4.65423	-2.71478	-4.83846	-3.72657
BPSL1539	Putative fructokinase-like protein	-4.89396	-3.06579	-4.83699	-3.70302
BPSL1540	Beta-ketothiolase	-3.90612	-2.37352	-5.34742	-3.67383
BPSL1541	Hypothetical protein	-4.56221	-2.56219	-6.57683	-4.31679
BPSL1543	Putative phosphoserine phosphatase	-6.61131	-4.47992	-9.49099	-4.75706
BPSL1548	Putative ABC transport system, ATP-binding protein	-6.66844	-4.70588	-8.20393	-4.62694
BPSL1549	Hypothetical protein	-6.85608	-7.06275	-6.56824	-3.68505
BPSL1551	Putative 2-nitropropane dioxygenase	-6.12188	-3.3221	-5.14657	-2.94156
BPSL1553	Hypothetical protein	-10.7428	-11.6847	-13.9292	-8.61794
BPSL1554	Putative metal-ion transport system, membrane protein	-12.7797	-19.7891	-20.3861	-12.5195
BPSL1555	potF, putrescine-binding periplasmic protein precursor	-11.1365	-11.5546	-15.9232	-7.78659
BPSL1556	potG, putrescine transport ATP-binding protein	-8.63004	-8.14653	-15.9922	-8.67912
BPSL1557	potH, putrescine transport system permease protein	-8.43268	-7.55679	-15.2929	-8.89272
BPSL1558	potI, putrescine transport system permease protein	-5.23026	-5.1618	-9.31854	-5.78861
BPSL1560	Hypothetical protein	-16.1271	-10.0938	-15.1925	-5.58794
BPSL1576	Putative transport related, membrane protein	-9.34988	-7.087	-8.10779	-4.25016
BPSL1577	tkrA, 2-ketogluconate reductase	-17.3354	-11.4383	-14.9672	-9.40608
BPSL1578	Putative LacI-family transcriptional regulator	-33.9802	-23.6852	-63.6868	-43.2579
BPSL1579	Hypothetical protein	-6.73534	-7.13246	-10.9162	-7.20905
BPSL1580	Hypothetical protein	-16.6708	-12.7218	-26.248	-23.8708
BPSL1581	Hypothetical protein	-6.94957	-4.87094	-6.78121	-3.21485
BPSL1582	Putative depolymerase	-4.28851	-5.25743	-10.7775	-3.97486
BPSL1590	Hypothetical protein	-9.06025	-8.0338	-11.1822	-4.48549
BPSL1592	Putative ATP-ase	-6.45891	-4.68883	-5.55871	-2.44929
BPSL1614	Hypothetical protein	-9.26987	-8.11644	-10.7384	-4.13411
BPSL1615	Putative iron-sulphur protein	-4.65802	-4.37457	-4.65452	-2.68814
BPSL1616	Putative transport related membrane protein	-5.51091	-3.94292	-4.986	-2.88638
BPSL1617	Putative hydroxylase	-5.06919	-3.98133	-9.55514	-5.12011
BPSL1618	Hypothetical protein	-3.85565	-3.98898	-5.89277	-2.97815
BPSL1622	Hypothetical protein	-26.1816	-20.2866	-298.872	-116.479
BPSL1625	Hypothetical protein	-5.09965	-4.18589	-5.86566	-3.20387
BPSL1628	Putative fimbrial usher protein	-6.73848	-4.606	-7.45627	-3.09752
BPSL1636	Putative regulatory protein	-3.97188	-2.24725	-4.73455	-3.66655
BPSL1667	Hypothetical protein	-3.91696	-3.23212	-5.47124	-2.69389
BPSL1692	Hypothetical protein	-8.21728	-7.73018	-11.5367	-3.77623
BPSL1710	Putative penicillin amidase	-22.3087	-18.7256	-32.9193	-18.9046
BPSL1711	Putative carbamoyl transferase	-9.42041	-8.4562	-12.0596	-7.60343
BPSL1712	Putative non-ribosomal antibiotic-related peptide synthase	-35.9999	-30.5841	-78.4267	-24.5429
BPSL1713	Putative acetyltransferase	-31.9739	-16.8452	-31.1178	-15.1194
BPSL1714	Putative threonine aldolase	-84.5776	-27.5007	-97.3386	-44.5876
BPSL1715	Argininosuccinate lyase	-57.247	-22.9856	-61.8499	-32.0075
BPSL1716	Putative cysteine synthase	-15.9712	-13.5425	-20.837	-16.9274
BPSL1717	Hypothetical protein	-47.9231	-23.2752	-51.4881	-33.2353
BPSL1718	Hypothetical protein	-32.1621	-18.3721	-32.5686	-22.1707
BPSL1720	Putative argininosuccinate lyase	-38.3381	-16.4728	-25.4295	-13.9276
BPSL1721	Putative argininosuccinate synthase	-144.451	-23.0486	-50.4311	-27.5921
BPSL1722	Putative formyl transferase	-31.8189	-12.3511	-25.0093	-17.4901
BPSL1723	Hypothetical protein	-58.6235	-11.2111	-16.8419	-13.5367
BPSL1724	Putative histidinol-phosphate aminotransferase	-75.4519	-11.94	-15.7806	-14.5227
BPSL1725	Hypothetical protein	-33.1367	-8.89588	-10.0894	-9.79216
BPSL1726	Hypothetical protein	-171.708	-17.0445	-15.5349	-9.69137
BPSL1727	Putative non-ribosomal peptide synthase (thioesterase domain)	-8.19643	-6.28541	-6.63968	-2.77132
BPSL1731	Chemotaxis protein CheW2	-13.5671	-10.4127	-20.6943	-9.26616
BPSL1732	Putative methyl-accepting chemotaxis citrate transducer	-16.2742	-11.7222	-30.5988	-11.0469
BPSL1733	Hypothetical protein	-5.29498	-4.52095	-6.06425	-2.77225
BPSL1734	Acyl-CoA synthetase	-4.77701	-4.17144	-5.42266	-3.11305
BPSL1735	Putative transport system membrane protein	-11.1188	-7.90043	-14.1138	-7.55727
BPSL1739	Putative ABC transport system, ATP-binding protein	-5.34706	-3.05971	-5.11095	-4.42156
BPSL1744	arcB, ornithine carbamoyltransferase	-15.6159	-14.2724	-19.6527	-8.43967
BPSL1745	arcC, carbamate kinase	-13.0105	-7.74909	-7.62956	-3.03451
BPSL1750	Putative MarR-family transcriptional regulator	-5.57247	-3.45304	-4.60682	-2.66641
BPSL1755	cobM, precorrin-4 C11-methyltransferase	-8.29502	-6.38056	-10.0659	-5.98946
BPSL1757	cbiD, cobalt-precorrin-6A synthase	-4.32216	-3.92769	-4.96642	-2.83276
BPSL1758	cobL, precorrin-6Y C5,15-methyltransferase	-8.47952	-4.91791	-6.74447	-2.92967
BPSL1763	Putative exported chitinase	-19.6082	-14.4763	-43.6338	-32.2686
BPSL1764	Hypothetical protein	-29.6913	-19.3923	-38.9132	-20.2754
BPSL1766	Hypothetical protein	-6.1058	-4.16842	-5.0024	-2.69072
BPSL1772	cobO, cob(I)yrinic acid a,c-diamide adenosyltransferase	-5.51559	-3.43786	-7.11532	-3.03542
BPSL1773	cobB, cobyrinic acid A,C-diamide synthase	-6.91326	-4.45976	-7.82928	-3.51954
BPSL1774	Putative siderophore biosynthesis related protein	-9.36856	-8.04101	-19.9217	-7.22918
BPSL1775	Putative iron uptake receptor precursor	-8.1444	-7.38092	-19.1452	-7.3341
BPSL1776	Putative L-ornithine 5-monooxygenase	-9.14685	-7.49174	-18.2778	-6.95781
BPSL1777	Putative siderophore-related non-ribosomal peptide synthase	-11.3111	-8.86307	-19.6848	-7.97428
BPSL1778	Putative siderophore related no-ribosomal peptide synthase	-12.4681	-13.8407	-18.2947	-5.16316
BPSL1779	Putative siderophore biosynthesis related ABC transport protein	-18.8759	-27.3443	-28.368	-16.4205
BPSL1780	Hypothetical protein	-8.6791	-9.93096	-14.6342	-7.91425
BPSL1781	Putative iron transport-related exported protein	-19.6517	-23.0942	-25.6246	-23.0034
BPSL1782	Putative iron transport-related membrane protein	-24.1821	-24.8194	-21.3309	-17.2199
BPSL1783	Iron-hydroxamate transporter permease subunit	-22.4908	-21.9266	-16.4147	-7.11098
BPSL1784	Putative iron transport-related ATP-bidning protein	-21.5848	-24.424	-13.831	-4.69166
BPSL1785	Hypothetical protein	-26.5523	-37.5039	-15.6008	-3.27509
BPSL1789	Short chain dehydrogenase	-9.54931	-9.85636	-11.7973	-5.57052
BPSL1794	Putative AraC-family transcriptional regulator	-4.43926	-5.17654	-7.51546	-3.28642
BPSL1795	Hypothetical protein	-31.895	-13.4459	-25.7813	-6.66824
BPSL1796	Hypothetical protein	-27.9645	-12.6547	-36.8551	-13.9366
BPSL1797	Putative ABC transport system, membrane protein	-26.691	-11.1059	-21.4133	-8.85683
BPSL1819	Putative fimbriae-assembly related protein	-4.26575	-4.02012	-4.25854	-2.70946
BPSL1829	Putative methyl-accepting chemotaxis protein	-4.56228	-3.64279	-5.97132	-3.57182
BPSL1830	Putative ribokinase	-7.73833	-4.32737	-4.82477	-2.59872
BPSL1846	Hypothetical protein	-6.44181	-4.51457	-7.705	-4.48259
BPSL1847	Hypothetical protein	-4.58128	-3.52498	-5.05779	-3.66714
BPSL1863	Hypothetical protein	-6.02727	-4.20915	-4.86137	-3.13564
BPSL1864	aat, leucyl/phenylalanyl-tRNA--protein transferase	-5.84309	-3.20188	-4.76596	-4.09946
BPSL1867	Putative ABC transport system, cystine-binding protein	-9.98466	-7.1387	-7.93035	-2.49269
BPSL1871	rpiA, ribose-5-phosphate isomerase A	-6.46739	-4.11792	-6.01474	-2.71412
BPSL1872	Putative N-acetylmuramoyl-L-alanine amidase	-6.78514	-4.53475	-7.72095	-4.46894
BPSL1873	Putative tRNA/rRNA methyltransferase	-4.9979	-2.70528	-4.10722	-2.75184
BPSL1908	sucB, dihydrolipoamide acetyltransferase	-6.70342	-5.88152	-21.3681	-6.65624
BPSL1910	Putative transposase	-5.38172	-3.5854	-6.79102	-4.34464
BPSL1911	typA, GTP-binding protein	-4.39165	-3.73961	-6.9947	-3.162
BPSL1919	Transcription elongation factor NusA	-4.6227	-3.98913	-8.85542	-4.58953
BPSL1920	Hypothetical protein	-5.05883	-4.64002	-13.7336	-7.94726
BPSL1922	Hypothetical protein	-5.21148	-4.97945	-12.4193	-9.08565
BPSL1938	Putative transcriptional regulator	-4.37672	-3.92138	-6.57949	-2.46283
BPSL1939	ihfA, integration host factor subunit alpha	-11.0801	-7.67607	-14.656	-3.67746
BPSL1940	pheT, phenylalanyl-tRNA synthetase subunit beta	-7.30498	-6.1091	-14.1103	-4.13487
BPSL1941	pheS, phenylalanyl-tRNA synthetase subunit alpha	-6.67499	-5.41577	-8.185	-3.0234
BPSL1946	relA, GTP pyrophosphokinase	-7.7969	-4.74216	-6.5985	-3.40131
BPSL1954	scoB, succinyl-CoA:3-ketoacid-coenzyme A transferase subunit B	-36.6826	-23.657	-24.5893	-7.18821
BPSL1955	scoA, succinyl-CoA:3-ketoacid-coenzyme A transferase subunit A	-31.4062	-28.7548	-18.873	-4.58496
BPSL1958	Hypothetical protein	-14.6996	-7.96353	-13.3184	-5.86977
BPSL1969	Putative FAD-binding reductase	-7.04948	-3.12575	-4.74325	-3.18062
BPSL1970	Calcineurin-like phosphoesterase	-5.65497	-2.77288	-5.39144	-4.64811
BPSL1972	Putative antibiotic resistance membrane protein	-15.1461	-9.6985	-15.7763	-7.12102
BPSL1978	5'-methylthioadenosine/S-adenosylhomocysteine nucleosidase	-4.91742	-3.37929	-5.89387	-3.05309
BPSL1979	Putative helicase	-7.34604	-5.25324	-7.37459	-3.03379
BPSL1980	valS, valyl-tRNA synthetase	-7.73669	-4.59404	-6.55268	-3.39884
BPSL1981	galU, UTP--glucose-1-phosphate uridylyltransferase	-7.91296	-5.47521	-7.51507	-2.80946
BPSL1982	Putative lipoprotein	-5.55395	-3.42994	-6.16709	-3.60179
BPSL1983	Putative two component system, histidine kinase	-5.94623	-4.50767	-11.6722	-10.1912
BPSL1984	Hypothetical protein	-7.03526	-4.49289	-6.20314	-3.4129
BPSL1985	Putative two component system, response regulator	-7.70318	-4.9643	-6.10462	-2.90447
BPSL1987	Hypothetical protein	-7.35302	-5.02542	-7.17212	-4.00886
BPSL1998	Putative branched amino acid related transport system protein	-4.33282	-3.23341	-6.31301	-4.49287
BPSL1999	Putative branched amino acid related transport system, bifunctional protein (membrane and ATP-binding)	-6.28833	-3.48547	-9.01845	-8.37993
BPSL2000	Putative branched amino acid transport system, membrane protein	-6.23031	-3.46223	-4.34536	-2.64931
BPSL2009	alaS, alanyl-tRNA synthetase	-5.53426	-3.86198	-5.50113	-2.96786
BPSL2013	NUDIX family hydrolase	-5.18519	-3.37614	-6.19452	-2.8351
BPSL2015	Putative membrane attached glycosyl hydrolase	-6.41054	-3.54381	-10.5956	-4.80259
BPSL2019	Hypothetical protein	-5.90677	-4.22494	-9.14954	-5.97311
BPSL2032	Putative LysR-family transcriptional regulator	-25.4401	-16.7393	-24.6468	-13.4869
BPSL2034	Putative hydrolase	-21.7374	-8.66512	-43.962	-25.6658
BPSL2035	Putative regulatory protein	-17.2004	-12.5436	-97.9294	-91.5094
BPSL2036	Hypothetical protein	-5.79499	-4.19617	-7.55368	-4.24996
BPSL2040	Hypothetical protein	-8.89993	-8.02389	-19.4764	-8.96487
BPSL2041	Hypothetical protein	-5.85438	-5.71431	-7.42247	-4.19468
BPSL2042	Hypothetical protein	-8.2611	-7.03356	-12.7625	-6.47346
BPSL2042A	Hypothetical protein	-10.1805	-8.08555	-13.2938	-6.2758
BPSL2043	Putative lipoprotein	-8.43634	-6.23577	-10.5859	-5.59741
BPSL2044	Hypothetical protein	-9.26526	-6.57765	-10.2167	-4.50117
BPSL2045	Putative lipoprotein	-8.92789	-6.13017	-8.99727	-4.24525
BPSL2046	Hypothetical protein	-8.56808	-6.44716	-18.2136	-7.73912
BPSL2047	Hypothetical protein	-8.10182	-5.4292	-15.1919	-5.66079
BPSL2048	Hypothetical protein	-6.17377	-5.39858	-25.253	-7.39973
BPSL2048A	Hypothetical protein	-6.36357	-4.70077	-14.4767	-4.97282
BPSL2049	Hypothetical protein	-7.76924	-5.54091	-14.2872	-4.71884
BPSL2050	Hypothetical protein	-4.79593	-4.20835	-8.30044	-2.8428
BPSL2053	Hypothetical protein	-5.39189	-4.11355	-7.0912	-4.40196
BPSL2066	Hypothetical protein	-8.76658	-5.78815	-7.09798	-2.73028
BPSL2068	Putative two component system, response regulator	-5.21332	-4.84242	-6.60157	-3.96431
BPSL2086	Hypothetical protein	-9.27057	-7.96739	-12.9963	-7.07691
BPSL2090	Putative transferase	-6.162	-4.13455	-8.11696	-5.33489
BPSL2092	Hypothetical protein	-5.58454	-4.64755	-6.63989	-2.67578
BPSL2093	Hypothetical protein	-14.9383	-10.7087	-13.7688	-6.82429
BPSL2100	mfd, transcription-repair coupling factor	-19.3975	-7.24569	-6.6437	-2.93463
BPSL2103	Hypothetical protein	-9.37071	-4.5138	-6.65505	-4.87398
BPSL2109	Putative glyoxylate-realted oxidoreductase	-6.56785	-3.17057	-4.6061	-2.93191
BPSL2123	Putative deaminase	-8.43304	-5.43674	-8.3295	-4.02089
BPSL2124	Hypothetical protein	-11.2768	-8.23777	-11.9112	-5.09706
BPSL2125	Hypothetical protein	-11.2776	-5.72851	-7.863	-4.18273
BPSL2127	guaA, bifunctional GMP synthase/glutamine amidotransferase protein	-6.72286	-4.03053	-5.76795	-4.04406
BPSL2134	Hypothetical protein	-6.06516	-5.01509	-10.4953	-6.31188
BPSL2135	Hypothetical protein	-9.77483	-6.00677	-6.56583	-2.97171
BPSL2136	Hypothetical protein	-14.9185	-8.29081	-9.27624	-3.72186
BPSL2138	Hypothetical protein	-7.10111	-3.74542	-6.13295	-2.74418
BPSL2139	Hypothetical protein	-5.41338	-3.84914	-6.28138	-3.38084
BPSL2140	ppsA, phosphoenolpyruvate synthase	-8.33214	-5.1767	-6.75448	-4.06713
BPSL2144	Putative RNA methylase protein	-7.87177	-7.75164	-20.2741	-13.3084
BPSL2145	rnhB, ribonuclease HII	-7.98788	-8.0873	-20.1075	-11.6582
BPSL2146	lpxB, lipid-A-disaccharide synthase	-6.99847	-6.78072	-16.0919	-9.04746
BPSL2147	lpxA, UDP-N-acetylglucosamine acyltransferase	-5.62661	-5.05938	-12.711	-5.65894
BPSL2148	fabZ, (3R)-hydroxymyristoyl-(acyl carrier protein) dehydratase	-6.13941	-6.14366	-17.1923	-8.76031
BPSL2149	lpxD, UDP-3-O-[3-hydroxymyristoyl] glucosamine N-acyltransferase	-7.10277	-5.90136	-16.8979	-7.74018
BPSL2150	Putative outer membrane protein	-7.18247	-5.61578	-15.2014	-7.00514
BPSL2151	Putative outer membrane protein	-7.07947	-5.36792	-14.7073	-8.33416
BPSL2153	dxr, 1-deoxy-D-xylulose 5-phosphate reductoisomerase	-6.51749	-6.23705	-11.7899	-4.7744
BPSL2161	PII uridylyl-transferase	-4.02626	-3.25015	-5.15836	-3.40554
BPSL2162	Conserved pseudouridylate synthase-related protein	-4.6832	-3.21255	-5.6269	-3.46831
BPSL2165	Hypothetical protein	-6.33578	-4.37897	-9.77433	-5.06117
BPSL2166	Putative chromosome partition protein	-6.40315	-3.93691	-8.99043	-5.67665
BPSL2167	Hypothetical protein	-8.40594	-5.12741	-7.1761	-3.72024
BPSL2168	Hypothetical protein	-5.06216	-3.05058	-6.17095	-4.47165
BPSL2170	Hypothetical protein	-5.23516	-3.01894	-5.31445	-2.6643
BPSL2171	dapE, succinyl-diaminopimelate desuccinylase	-3.93125	-3.29842	-5.59625	-3.21599
BPSL2172	N5-glutamine S-adenosyl-L-methionine-dependent methyltransferase	-4.41139	-3.07094	-6.45873	-3.79766
BPSL2174	cls, cardiolipin synthetase	-4.39282	-3.33459	-5.38141	-2.63549
BPSL2177	Hypothetical protein	-5.027	-2.96498	-5.40148	-5.0168
BPSL2178	DNA repair protein RadA	-5.08895	-2.78976	-4.61483	-3.40607
BPSL2180	Hypothetical protein	-4.76701	-3.15527	-5.26515	-3.15952
BPSL2181	thiD, phosphomethylpyrimidine kinase	-5.19853	-3.41914	-7.70008	-6.37098
BPSL2182	Hypothetical protein	-4.69699	-2.94146	-4.70399	-2.8537
BPSL2184	Putative ribosomal-protein acetyltransferase	-7.86095	-4.34356	-5.63632	-2.48988
BPSL2197	gltX, glutamyl-tRNA synthetase	-6.25209	-4.07681	-5.46557	-2.82296
BPSL2200	Putative ABC transport system, ATP-binding protein	-4.99813	-2.79827	-5.91491	-5.75985
BPSL2202	Putative ABC transport system, membrane protein	-5.91599	-3.76904	-6.13222	-3.61829
BPSL2212	map2, methionine aminopeptidase 2	-5.68069	-5.20377	-8.68838	-4.29835
BPSL2213	Hypothetical protein	-8.394	-7.21161	-12.2262	-5.79632
BPSL2214	Argininosuccinate lyase	-6.89461	-5.83581	-8.31033	-5.23832
BPSL2215	Putative cysteine synthesis-related protein	-24.7249	-14.3234	-34.5548	-17.6116
BPSL2216	Hypothetical protein	-17.2346	-11.8037	-17.4712	-7.40318
BPSL2218	Hypothetical protein	-32.7001	-17.3607	-32.0772	-12.5665
BPSL2219	Phosphoserine aminotransferase	-30.4301	-17.8273	-34.9316	-15.4303
BPSL2220	Hypothetical protein	-23.0133	-15.1993	-18.0913	-8.07376
BPSL2221	Hypothetical protein	-31.7546	-22.509	-38.6467	-17.8004
BPSL2223	Putative transketolase	-53.3626	-25.9424	-48.5363	-15.908
BPSL2224	Hypothetical protein	-28.6404	-20.471	-29.6767	-13.552
BPSL2225	Hypothetical protein	-49.9365	-29.2126	-57.8482	-21.5028
BPSL2226	Hypothetical protein	-6.82519	-6.3434	-8.35359	-5.30856
BPSL2227	Putative sulfur metabolism-related protein	-23.4991	-17.058	-28.0599	-9.7757
BPSL2228	Hypothetical protein	-36.095	-28.4962	-54.8287	-24.2798
BPSL2230	Hypothetical protein	-33.2895	-29.0324	-56.1697	-24.7451
BPSL2231	Hypothetical protein	-8.74586	-6.08361	-6.87957	-3.56253
BPSL2232	Putative non-ribosomal peptide synthase	-12.6003	-10.8346	-46.8391	-16.7689
BPSL2233	Putative adenylylsulfate kinase	-8.21698	-6.63304	-18.9275	-12.9428
BPSL2236	Hypothetical protein	-7.37699	-8.70772	-14.2531	-9.32191
BPSL2239	ask, aspartate kinase	-4.91202	-4.10083	-8.87456	-4.15233
BPSL2242	HhH-GPD superfamily base excision DNA repair protein	-4.0821	-2.84205	-6.77339	-4.4864
BPSL2243	cysS, cysteinyl-tRNA synthetase	-3.84457	-2.56459	-5.94651	-4.41285
BPSL2246	ppiB, peptidyl-prolyl cis-trans isomerase B	-6.71041	-3.51589	-5.86217	-2.92513
BPSL2247	UDP-2,3-diacylglucosamine hydrolase	-8.63124	-4.4089	-9.0974	-4.58518
BPSL2253	Hypothetical protein	-6.46002	-3.46387	-6.27695	-4.76488
BPSL2256	Hypothetical protein	-7.05501	-4.73395	-7.37821	-4.94505
BPSL2257	Putative lipoprotein	-5.73946	-3.56052	-4.82128	-3.09594
BPSL2259	Hypothetical protein	-5.91767	-2.91929	-4.94507	-3.07752
BPSL2260	Tryptophanyl-tRNA synthetase	-6.52416	-3.30738	-5.13667	-3.24769
BPSL2262	Hypothetical protein	-5.73966	-3.25229	-4.22539	-2.68435
BPSL2265	Hypothetical protein	-5.97997	-4.09042	-7.10423	-3.71854
BPSL2269	Cell divison protein FtsB	-5.75749	-4.28892	-7.34137	-3.6274
BPSL2270	eno, phosphopyruvate hydratase	-6.03308	-4.20821	-9.21695	-4.62417
BPSL2271	2-dehydro-3-deoxyphosphooctonate aldolase	-4.77453	-3.0213	-6.86928	-4.71324
BPSL2273	Hypothetical protein	-6.42771	-4.17763	-5.13953	-3.94004
BPSL2275	Putative TatD related DNase	-4.76036	-3.16581	-4.82718	-3.05256
BPSL2276	lolD, lipoprotein releasing system ATP-binding protein	-6.43173	-3.21525	-4.99034	-3.1738
BPSL2279	Putative single-stranded-DNA-specific exonuclease	-4.62163	-3.02896	-5.37918	-3.9317
BPSL2281	lysS, lysyl-tRNA synthetase	-4.62243	-3.21035	-5.01635	-2.68341
BPSL2283	Hypothetical protein	-23.5951	-25.8019	-9.33627	-3.72374
BPSL2284	fdx, ferredoxin, 2Fe-2S	-26.9508	-24.2701	-9.49139	-4.24054
BPSL2296	Putative transposase	-5.10342	-3.38752	-6.52461	-4.03716
BPSL2297	Family S11 unassigned peptidase	-9.01166	-7.76316	-14.9062	-6.30127
BPSL2298	phaP, phasin-like protein	-13.4114	-12.5217	-14.1091	-4.65754
BPSL2299	Putative dihydrolipoamide dehydrogenase	-18.2112	-10.7802	-16.2582	-5.69237
BPSL2300	pdhB, dihydrolipoamide acetyltransferase	-16.0641	-10.5416	-12.6182	-4.3165
BPSL2302	Sensor kinase protein	-8.06726	-4.99494	-7.98872	-5.02422
BPSL2304	FolD bifunctional protein	-5.90861	-3.65634	-5.57437	-3.09639
BPSL2315	Endonuclease/exonuclease/phosphatase family protein	-7.31815	-5.22128	-6.77726	-3.8067
BPSL2320	Hypothetical protein	-4.34417	-2.86941	-4.42651	-2.52922
BPSL2326	Hypothetical protein	-6.62862	-4.70798	-7.62786	-2.85504
BPSL2345	Hypothetical protein	-8.05478	-4.28514	-6.08413	-3.57033
BPSL2347	LuxR family regulatory protein	-11.6338	-6.86009	-11.626	-4.7895
BPSL2367	Putative methyl-accepting chemotaxis protein	-4.71519	-4.56567	-5.83932	-3.04882
BPSL2396	Hypothetical protein	-5.94642	-3.98565	-9.67008	-5.27444
BPSL2397	Hypothetical protein	-5.68173	-3.64639	-8.001	-3.76526
BPSL2402	pdxY, pyridoxamine kinase	-5.83643	-5.25987	-6.09517	-3.40077
BPSL2407	Hypothetical protein	-5.88015	-4.93635	-7.12272	-2.68799
BPSL2410	otsA, alpha,alpha-trehalose-phosphate synthase	-5.89643	-3.11104	-3.94055	-2.88889
BPSL2425	acpS, 4'-phosphopantetheinyl transferase	-4.28665	-3.4194	-5.96537	-2.99149
BPSL2426	pdxJ, pyridoxal phosphate biosynthetic protein PdxJ	-4.91957	-3.50413	-5.62695	-3.30166
BPSL2428	GTP-binding protein Era	-4.44961	-2.7485	-5.34255	-4.32419
BPSL2429	rnc, ribonuclease III	-6.15244	-3.32549	-5.24737	-3.15003
BPSL2432	Hypothetical protein	-5.19401	-3.31311	-5.37122	-4.251
BPSL2433	Subfamily S1C unassigned peptidase	-5.73845	-3.38236	-5.35435	-3.73808
BPSL2436	RNA polymerase sigma factor RpoE	-5.76773	-4.24584	-10.5237	-6.09403
BPSL2437	Hypothetical protein	-5.15611	-4.28495	-9.52142	-4.22563
BPSL2438	fabF, 3-oxoacyl-(acyl carrier protein) synthase II	-7.80655	-5.24154	-10.7953	-4.17285
BPSL2439	acpP, acyl carrier protein	-6.22783	-5.90221	-8.47573	-2.67852
BPSL2441	fabD, acyl-carrier-protein S-malonyltransferase	-5.23796	-4.35523	-9.81755	-4.16892
BPSL2447	Hypothetical protein	-5.54548	-4.0974	-7.5404	-3.12876
BPSL2448	Family S49 unassigned peptidase	-9.03447	-4.71138	-5.54027	-3.2572
BPSL2458	Hypothetical protein	-4.30882	-3.20605	-6.63293	-3.16363
BPSL2459	2-hydroxyacid dehydrogenase	-5.22167	-3.10562	-5.83442	-3.35677
BPSL2462	Nicotinate phosphoribosyltransferase	-5.72209	-3.60365	-5.24351	-4.11006
BPSL2465	Hypothetical protein	-3.82484	-3.24211	-6.51766	-4.52452
BPSL2470	Long-chain acyl-CoA thioester hydrolase	-7.16941	-5.32999	-5.83883	-2.75848
BPSL2474	Sigma-54 interacting regulatory protein	-10.5931	-7.8841	-10.2209	-4.30794
BPSL2476	Dihydrofolate reductase	-6.18393	-4.66819	-7.36333	-3.52437
BPSL2477	Putative transposase	-5.37055	-3.51641	-6.80733	-4.17774
BPSL2481	orn, oligoribonuclease	-8.06109	-4.21377	-5.70904	-3.44271
BPSL2488	tnpA, transposase	-4.1566	-3.12235	-5.99838	-4.09188
BPSL2490	trmD, tRNA (guanine-N(1)-)-methyltransferase	-8.22555	-6.28436	-12.1516	-4.15627
BPSL2494	Hypothetical protein	-4.10251	-3.09405	-5.16353	-3.60115
BPSL2502	ABC transporter, membrane permease	-4.67273	-3.46348	-6.59639	-3.38129
BPSL2505	Putative histone deacetylase-family protein	-7.75712	-4.40729	-6.8987	-4.58589
BPSL2506	Putative exported transglycosylase	-4.44942	-2.40936	-3.50096	-2.78065
BPSL2508	Hypothetical protein	-9.75064	-7.50952	-17.7825	-8.8415
BPSL2509	gmhD, putative ADP-glycero-mannoheptose epimerase	-5.69624	-4.69321	-7.10221	-2.62613
BPSL2510	waaE, putative ADP-heptose synthase	-6.48908	-4.93502	-8.85204	-3.91372
BPSL2512	Hypothetical protein	-5.06099	-3.52081	-6.25683	-3.23313
BPSL2514	ihfB, integration host factor subunit beta	-5.4269	-4.23693	-9.73749	-4.68049
BPSL2515	rpsA, 30S ribosomal protein S1	-4.31925	-3.02936	-5.768	-2.94893
BPSL2516	cmk, cytidylate kinase	-4.69843	-3.11002	-5.60767	-3.68933
BPSL2517	aroA/tyrA, bifunctional prephenate dehydrogenase/3-phosphoshikimate 1-carboxyvinyltransferase	-6.69832	-4.5298	-6.99802	-2.95387
BPSL2518	pheA, P-protein [bifunctional includes: chorismate mutase and prephenate dehydratase	-8.21006	-4.98501	-6.69282	-3.0457
BPSL2520	Hypothetical protein	-6.65068	-5.0874	-6.65588	-2.70367
BPSL2521	gyrA, DNA gyrase subunit A	-6.56769	-4.36138	-10.2761	-5.34786
BPSL2526	Hypothetical protein	-11.1848	-5.17014	-6.53099	-3.24117
BPSL2534	citA, citrate-proton symporter	-4.41523	-2.74293	-3.81175	-2.68565
BPSL2556	Possible DNA polymerase/helicase	-7.09113	-3.7024	-4.88304	-2.8614
BPSL2557	cspA, cold shock-like protein	-22.9176	-11.0138	-30.9762	-14.3184
BPSL2568	Hypothetical protein	-6.43065	-4.77282	-8.44552	-4.82747
BPSL2569	Hypothetical protein	-8.83364	-5.79108	-8.40831	-4.30642
BPSL2570	Hypothetical protein	-5.79351	-3.17726	-5.87611	-3.73453
BPSL2571	Hypothetical protein	-4.28907	-2.76809	-4.21074	-2.74306
BPSL2591	Hypothetical protein	-6.32689	-3.12839	-5.6326	-3.37246
BPSL2595	minE, cell division topological specificity factor	-3.79921	-2.60718	-5.37594	-4.3618
BPSL2596	minD, septum site-determining protein	-3.70247	-2.50879	-4.68558	-3.68136
BPSL2599	Hypothetical protein	-12.4121	-10.6252	-15.4721	-4.36465
BPSL2603	lolA, outer-membrane lipoprotein carrier protein	-6.92276	-4.3788	-6.14672	-3.02362
BPSL2604	Putative cell division protein	-7.38683	-4.20234	-5.60729	-3.15822
BPSL2605	trxB, thioredoxin reductase	-34.3277	-17.6562	-10.1622	-4.30845
BPSL2606	Hypothetical protein	-23.4469	-12.1261	-9.94506	-4.33963
BPSL2607	Hypothetical protein	-16.5589	-10.182	-8.8228	-5.0166
BPSL2622	Hypothetical protein	-6.91368	-3.92664	-5.18253	-3.03351
BPSL2625	ribE, riboflavin synthase subunit alpha	-7.85282	-3.51201	-4.51815	-3.27047
BPSL2628	Transcription antitermination protein NusB	-8.38255	-4.98401	-6.67189	-3.07655
BPSL2629	Aminotransferase	-5.78589	-4.23418	-7.54599	-5.53802
BPSL2636	Hypothetical protein	-4.83625	-3.63005	-5.94951	-3.64394
BPSL2643	uppP, undecaprenyl pyrophosphate phosphatase	-6.50354	-4.80026	-5.14299	-2.66002
BPSL2644	Hypothetical protein	-5.27627	-2.581	-3.90495	-2.73303
BPSL2648	pcm, probable protein-L-isoaspartate O-methyltransferase	-8.2743	-4.26483	-5.17954	-3.17708
BPSL2649	Hypothetical protein	-6.07562	-3.08867	-4.94546	-3.0848
BPSL2650	Beta amino acid--pyruvate transaminase	-6.89516	-4.20614	-6.75543	-3.41496
BPSL2663	waaA, 3-deoxy-D-manno-octulosonic-acid transferase	-6.73063	-4.50091	-6.71897	-4.4053
BPSL2664	Hypothetical protein	-7.29917	-3.95052	-5.43692	-3.02795
BPSL2667	Putative lipopolysaccharide biosynthesis protein	-5.68864	-3.86023	-6.21828	-4.83694
BPSL2668	Putative glycosyl transferase	-6.00126	-3.74659	-5.91893	-4.04616
BPSL2670	UDP-glucose 4-epimerase	-4.57346	-3.83414	-5.50771	-2.53844
BPSL2672	wbiI, putative epimerase/dehydratase polysaccharide-related biosynthesis protein	-4.39333	-3.53465	-5.29453	-3.99357
BPSL2673	wbiH, putative undecaprenyl phosphate N-acetylglucosaminyltransferase	-4.64272	-4.25543	-7.70067	-7.61956
BPSL2674	wbiG, putative epimerase/dehydratase	-5.65236	-4.28916	-6.60545	-5.08666
BPSL2675	wbiF, putative glycosyl transferase	-6.3433	-4.30031	-6.83335	-5.0023
BPSL2676	wbiE, putative glycosyl transferase	-5.73618	-5.02307	-8.50875	-4.94641
BPSL2677	wbiD, putative O-antigen methyl transferase	-5.74353	-5.65273	-12.6333	-5.57886
BPSL2678	wbiC, putative glycosyl transferase	-8.0668	-6.51985	-14.3931	-6.43261
BPSL2683	rmlD, dTDP-4-dehydrorhamnose reductase	-5.73441	-4.57042	-13.8779	-10.5108
BPSL2684	rmlC, dTDP-6-deoxy-D-glucose-3,5 epimerase	-6.77195	-4.93069	-14.3857	-9.4215
BPSL2685	rmlA, glucose-1-phosphate thymidylyltransferase	-6.0696	-4.97087	-13.054	-8.71059
BPSL2686	rmlB, dTDP-glucose 4,6-dehydratase	-7.54173	-5.51307	-8.98912	-4.54522
BPSL2688	plsC, putative 1-acyl-SN-glycerol-3-phosphate acyltransferase	-4.64852	-2.77588	-5.33109	-3.70836
BPSL2690	pyrB, aspartate carbamoyltransferase catalytic subunit	-3.97966	-2.69918	-3.96638	-3.43527
BPSL2694	Hypothetical protein	-5.19379	-4.14886	-5.9493	-3.48049
BPSL2702	Hypothetical protein	-8.39269	-8.44124	-87.2783	-52.9035
BPSL2703	Hypothetical protein	-19.3889	-15.1159	-159.363	-75.6514
BPSL2715	Putative lipoprotein	-17.06	-22.3381	-35.872	-16.5262
BPSL2716	Probable exported hydrolase	-6.83202	-4.10132	-7.15575	-4.31011
BPSL2717	Putative lipoprotein	-11.3416	-5.36014	-6.42482	-3.30633
BPSL2718	Hypothetical protein	-6.28556	-4.71074	-7.86313	-4.47671
BPSL2725	Hypothetical protein	-4.29392	-3.63415	-4.72601	-3.11845
BPSL2732	Putative aminotransferase	-7.76019	-4.10466	-4.93212	-2.5294
BPSL2733	Putative LysR-family transcriptional regulator	-22.6841	-9.3786	-20.8136	-8.40025
BPSL2734	ldhA, D-lactate dehydrogenase	-14.9026	-7.09023	-18.4541	-9.03139
BPSL2736	MFS-family membrane transport protein	-7.66703	-7.28905	-9.64736	-4.32624
BPSL2737	MFS-family membrane transport protein	-9.7298	-6.9036	-8.5475	-4.04967
BPSL2757	Hypothetical protein	-4.93492	-4.87634	-12.5184	-8.10201
BPSL2758	glyA, serine hydroxymethyltransferase	-6.51312	-4.56913	-8.41857	-4.08027
BPSL2760	Putative thioesterase	-5.07678	-4.14175	-5.43459	-3.70249
BPSL2790	wcbQ, putative capsular polysaccharide biosynthesis transmembrane protein	-8.02663	-3.60449	-5.49509	-5.82249
BPSL2803	wcbE, putative glycosyltransferase	-5.20293	-2.71617	-4.24486	-3.67503
BPSL2804	wzt2, putative ATP-binding ABC transporter capsular polysaccharide export protein	-6.56322	-2.67214	-4.45732	-2.60168
BPSL2805	wzm, putative capsular polysaccharide export ABC transporter transmembrane protein	-7.26583	-3.11342	-5.01357	-3.64208
BPSL2806	wcbD, putative capsule polysaccharide export ABC transporter transmembrane protein	-9.66623	-4.70858	-6.28857	-3.52435
BPSL2807	wcbC, putative capsular polysaccharide biosynthesis/export protein	-7.20326	-3.50328	-5.07245	-3.74841
BPSL2814	mutL, DNA mismatch repair protein	-5.86747	-3.14783	-4.65026	-2.91577
BPSL2820	Hypothetical protein	-5.85015	-3.19584	-4.39382	-3.32112
BPSL2821	Putative polynucleotide adenylyltransferase	-5.17939	-2.69734	-4.84725	-4.75352
BPSL2835	glnE, putative glutamate-ammonia-ligase adenylyltransferase	-6.31046	-3.72838	-5.90539	-3.56571
BPSL2836	Hypothetical protein	-4.41112	-2.07224	-3.5972	-2.90785
BPSL2846	Hypothetical protein	-4.95394	-2.7816	-4.21634	-2.74177
BPSL2847	Pyrroline-5-carboxylate reductase	-6.87125	-3.41073	-5.14515	-3.01927
BPSL2861	ubiA, 4-hydroxybenzoate octaprenyltransferase	-25.9136	-14.632	-11.7777	-7.25207
BPSL2862	Hypothetical protein	-41.4593	-13.8955	-10.0949	-8.94408
BPSL2867	recG, putative ATP-dependent DNA helicase	-7.27309	-3.17129	-4.22795	-3.1105
BPSL2870	Preprotein translocase subunit YajC	-6.6708	-5.67209	-7.50601	-3.41222
BPSL2871	Preprotein translocase subunit SecD	-6.17294	-4.49816	-7.7199	-4.39248
BPSL2872	Preprotein translocase subunit SecF	-5.669	-4.11019	-5.65448	-2.67394
BPSL2874	Hypothetical protein	-8.63729	-5.67246	-9.06274	-3.76666
BPSL2879	lpw206-207, paraquat-inducible protein	-6.24035	-2.86966	-4.2604	-2.95005
BPSL2880	Putative lipoprotein	-4.75595	-2.44362	-4.18042	-2.69533
BPSL2884	Hypothetical protein	-6.42046	-4.83298	-5.59068	-2.75333
BPSL2885	pntB, NAD(P) transhydrogenase subunit beta	-7.43436	-4.85447	-13.4113	-12.9239
BPSL2886	pntAB, NAD(P) transhydrogenase subunit alpha	-7.44443	-4.94366	-10.2445	-6.54644
BPSL2887	pntAA, NAD(P) transhydrogenase subunit alpha	-7.60733	-5.1855	-11.63	-9.61197
BPSL2890	Putative glutamate synthase	-5.58546	-3.40359	-5.5834	-3.77877
BPSL2891	Putative glutathione S-transferase-related protein	-11.987	-9.59917	-12.2084	-5.0873
BPSL2894	Putative nitrogen regulation-related protein	-5.80942	-4.18433	-7.10373	-4.5042
BPSL2895	DNA-binding protein Fis	-4.97995	-3.12661	-5.42314	-3.34771
BPSL2897	ruvC, Holliday junction resolvase	-5.33627	-4.04389	-6.16181	-3.32265
BPSL2902	Putative phosphoglycerate mutase	-5.99598	-3.74127	-6.59645	-4.9721
BPSL2903	dtd, D-tyrosyl-tRNA deacylase	-6.26976	-4.11744	-6.1962	-4.30552
BPSL2904	tyrZ, tyrosyl-tRNA synthetase	-9.23443	-4.76975	-5.20117	-2.67542
BPSL2937	Putative lipoprotein	-5.31121	-3.29014	-5.96622	-3.28236
BPSL2938	leuS, leucyl-tRNA synthetase	-5.30286	-2.78013	-4.78297	-3.20982
BPSL2940	Putative transport-related membrane protein	-4.64743	-3.94809	-7.32181	-5.01882
BPSL2941	dapB, dihydrodipicolinate reductase	-5.22893	-3.96213	-8.08396	-5.31439
BPSL2942	omlA, putative outer membrane protein	-5.67935	-4.55333	-8.78204	-5.03316
BPSL2951	Hypothetical protein	-17.6967	-10.5079	-7.00515	-4.58561
BPSL2957	Hypothetical protein	-5.2959	-4.83699	-8.41809	-3.49298
BPSL2958	Putative exported ribonuclease	-7.25703	-5.61825	-11.9567	-6.37862
BPSL2962	Putative competence-damaged related protein	-4.57451	-2.91951	-5.02744	-5.00955
BPSL2963	pyrF, orotidine 5'-phosphate decarboxylase	-5.96747	-3.95307	-6.20271	-3.19578
BPSL2976	aroE, shikimate 5-dehydrogenase	-5.39754	-4.68167	-10.3077	-5.4524
BPSL2977	Putative exoribonuclease II	-5.45482	-3.93985	-7.85387	-5.57623
BPSL2978	Hypothetical protein	-5.42786	-3.61826	-7.59984	-6.20073
BPSL2979	mpl, UDP-N-acetylmuramate:L-alanyl-gamma-D-glutamyl- me so-diaminopimelate ligase	-5.10129	-3.8866	-6.68383	-4.15443
BPSL2980	Hypothetical protein	-6.2284	-3.68867	-5.34841	-3.17516
BPSL2982	aroQ1, 3-dehydroquinate dehydratase	-4.61506	-3.29287	-4.76703	-4.33537
BPSL2983	aacB, acetyl-CoA carboxylase biotin carboxyl carrier protein subunit	-5.05857	-3.56584	-5.11374	-3.93508
BPSL2984	accC, acetyl-CoA carboxylase biotin carboxylase subunit	-5.68191	-4.08354	-7.50458	-5.65906
BPSL2985	prmA, ribosomal protein L11 methyltransferase	-6.29703	-4.37243	-7.70811	-3.63088
BPSL2986	Hypothetical protein	-5.77476	-4.09953	-5.88329	-3.92598
BPSL2988	Putative sugar kinase	-7.64617	-4.33687	-7.49022	-3.70165
BPSL2997	MarC family integral membrane protein	-6.30083	-3.84957	-5.81034	-2.64482
BPSL3001	Putative transposase	-5.49126	-3.58671	-6.73003	-4.18664
BPSL3006	ispB, octaprenyl-diphosphate synthase	-5.38121	-4.18656	-6.57686	-5.88755
BPSL3012	Hypothetical protein	-7.48705	-6.01251	-8.39406	-3.45953
BPSL3013	Putative NUDIX hydrolase	-5.52352	-4.66674	-10.1065	-4.41054
BPSL3014	Hypothetical protein	-5.17071	-4.09545	-8.51268	-4.43138
BPSL3015	argJ, bifunctional ornithine acetyltransferase/N-acetylglutamate synthase protein	-6.06759	-4.73829	-11.4894	-6.38717
BPSL3016	Preprotein translocase subunit SecA	-5.9542	-5.24025	-6.39476	-2.91043
BPSL3019	Putative redoxin	-5.68379	-4.78013	-7.86333	-3.72145
BPSL3021	Cell division protein FtsA	-4.62215	-3.78679	-7.61512	-3.51627
BPSL3024	murC, UDP-N-acetylmuramate--L-alanine ligase	-4.5738	-3.47087	-8.6168	-4.66483
BPSL3025	murG, N-acetylglucosaminyl transferase	-4.79512	-3.71302	-9.21527	-5.34363
BPSL3028	mraY, phospho-N-acetylmuramoyl-pentapeptide- transferase	-3.40158	-2.43144	-4.95432	-3.20869
BPSL3031	Peptidoglycan synthetase FtsI	-3.98357	-2.79183	-5.15744	-3.44553
BPSL3046	Putative outer membrane-bound lytic murein transglycosylase	-5.5477	-3.91014	-5.89459	-2.67337
BPSL3047	ApaG	-5.00827	-3.89495	-6.02583	-3.33889
BPSL3062	Translation-associated GTPase	-4.8309	-3.51441	-5.9424	-3.68156
BPSL3065	Putative amino acid permease	-6.77072	-6.20911	-7.79442	-3.8773
BPSL3089	Family M1 unassigned peptidase	-7.12634	-6.24394	-18.8078	-12.5369
BPSL3095	Hypothetical protein	-6.10995	-4.48768	-8.18759	-3.30079
BPSL3096	Putative bacteriophage-related peptidase	-4.6336	-4.3463	-8.09066	-4.0735
BPSL3097	Hypothetical protein	-4.68162	-3.99715	-7.95271	-3.72394
BPSL3098	Hypothetical protein	-4.63918	-3.84724	-6.60281	-2.78912
BPSL3099	Putative outer membrane protein	-5.70446	-4.74789	-8.84181	-3.40462
BPSL3101	clpB, protease associated ATPase ClpB	-6.58804	-4.84613	-9.44093	-3.41198
BPSL3102	Hypothetical protein	-4.58799	-3.68269	-5.97886	-3.67215
BPSL3103	Hypothetical protein	-4.16288	-4.33738	-7.8241	-4.25599
BPSL3105	Hypothetical protein	-17.1339	-13.1198	-34.0327	-7.08859
BPSL3106	Hypothetical protein	-5.25055	-5.04243	-7.95166	-2.78596
BPSL3109	Putative lipoprotein	-6.84655	-7.55466	-13.064	-4.00608
BPSL3111	Hypothetical protein	-6.68256	-4.51132	-8.18084	-3.05788
BPSL3119	ClpXP protease specificity-enhancing factor	-8.62518	-5.85278	-12.4937	-7.0239
BPSL3120	Putative stringent starvation protein A	-8.89113	-6.04142	-12.1006	-6.24443
BPSL3121	petC, cytochrome c1 precursor	-7.03567	-5.29941	-10.3341	-7.93984
BPSL3122	petB, cytochrome b	-4.94509	-3.1536	-5.82738	-4.15993
BPSL3123	petA, ubiquinol-cytochrome c reductase iron-sulfur subunit	-4.71889	-3.25339	-4.8197	-2.68165
BPSL3125	DegQ protease	-6.05466	-3.37554	-5.08921	-3.04228
BPSL3144	Putative ABC transporter ATP-binding subunit	-5.23045	-3.92506	-7.26255	-5.35268
BPSL3147	Putative lipoprotein	-6.87463	-3.50875	-5.5067	-2.94366
BPSL3148	Hypothetical protein	-6.92915	-4.06663	-6.32014	-3.6144
BPSL3149	Hypothetical protein	-5.00266	-3.2135	-4.53501	-2.54017
BPSL3150	Putative ABC transporter ATP-binding subunit	-4.14879	-3.1786	-4.23695	-2.37592
BPSL3155	Putative ABC transporter	-4.45217	-3.29236	-4.70657	-2.5992
BPSL3157	Putative sodium:amino acid symporter	-5.66474	-5.87747	-9.65028	-4.47568
BPSL3158	gltD, glutamate synthase subunit beta	-8.1115	-5.44713	-12.1485	-7.11436
BPSL3159	glt1, glutamate synthase large subunit	-18.3178	-7.52817	-17.6683	-7.23595
BPSL3162	ugpQ, cytoplasmic glycerophosphodiester phosphodiesterase	-5.58507	-4.50984	-7.36576	-5.39962
BPSL3163	ugpC, glycerol-3-phosphate transporter ATP-binding subunit	-5.0877	-3.93631	-5.72211	-3.64485
BPSL3164	Glycerol-3-phosphate transporter membrane protein	-4.17459	-3.68666	-6.06021	-5.45051
BPSL3166	Glycerol-3-phosphate transporter periplasmic binding protein	-5.239	-3.55387	-5.4036	-3.41899
BPSL3167	Deoxyguanosinetriphosphate triphosphohydrolase-like protein	-6.21172	-3.90054	-5.77096	-3.79583
BPSL3168	aroB, 3-dehydroquinate synthase	-5.08646	-3.43382	-5.25115	-3.7626
BPSL3169	aroK, shikimate kinase	-7.72977	-6.0452	-7.69836	-3.40591
BPSL3172	Hypothetical protein	-4.61992	-3.39888	-4.39682	-2.58305
BPSL3174	mrcA, penicillin-binding protein 1A	-6.24639	-4.50008	-7.22734	-4.93532
BPSL3175A	Putative lipoprotein	-4.39909	-3.33458	-4.4861	-2.63417
BPSL3179	Putative cytochrome C biogenesis protein	-5.10018	-3.68182	-5.61082	-2.83011
BPSL3180	Putative cytochrome C biogenesis protein	-5.77263	-3.67583	-5.06239	-2.58896
BPSL3181	Cytochrome C	-6.74365	-4.87559	-6.80845	-3.26772
BPSL3182	GTPase EngB	-4.52762	-2.67461	-4.57781	-3.57129
BPSL3183	hemB, delta-aminolevulinic acid dehydratase	-5.4019	-3.6613	-5.8468	-2.89012
BPSL3214	rpsJ, 30S ribosomal protein S10	-7.09313	-5.53313	-8.49284	-2.62811
BPSL3225	rplK, 50S ribosomal protein L11	-5.40361	-5.01353	-10.9338	-4.70056
BPSL3235	Hypothetical protein	-7.04483	-4.76889	-5.04653	-2.83203
BPSL3236	Putative TetR-family transcriptional regulator	-4.38094	-3.50035	-3.91496	-2.95475
BPSL3271	Putative cytochrome c-551 precursor	-4.57049	-2.79403	-5.4307	-3.81533
BPSL3272	Putative lipoprotein	-4.69866	-2.84403	-5.22068	-3.0926
BPSL3273	Putative phosphosugar isomerase	-5.47076	-4.6564	-8.79922	-4.86402
BPSL3274	Hypothetical protein	-4.35777	-4.15053	-6.4753	-2.68173
BPSL3275	Putative methylase	-6.95849	-5.12659	-9.00557	-6.73168
BPSL3276	Putative RlpA-like lipoprotein	-5.24795	-4.3575	-12.5101	-12.3285
BPSL3287	Putative amidase	-8.41847	-5.15376	-7.61295	-3.23138
BPSL3288	metF, 5,10-methylenetetrahydrofolate reductase	-5.78179	-5.27969	-12.9962	-5.03883
BPSL3289	Hypothetical protein	-5.95761	-4.29714	-9.79496	-4.45328
BPSL3297	Gly/Ala/Ser-rich lipoprotein	-5.69682	-4.5744	-7.87907	-4.88333
BPSL3298	Hypothetical protein	-9.00401	-5.82432	-8.86203	-3.23918
BPSL3299	Chemotaxis regulator CheZ	-10.582	-7.93484	-31.6014	-13.9718
BPSL3300	Chemotaxis protein CheY	-7.46471	-5.43976	-10.4353	-5.35451
BPSL3301	cheB, chemotaxis-specific methylesterase	-14.4557	-8.14703	-61.5894	-42.2827
BPSL3302	Putative chemotaxis protein	-12.6457	-6.48301	-60.4824	-37.2814
BPSL3303	Chemotaxis protein methyltransferase	-6.45712	-4.68719	-11.6945	-9.48315
BPSL3304	tsr, methyl-accepting chemotaxis protein I	-10.8721	-7.15606	-22.1462	-13.9007
BPSL3305	Chemotaxis protein CheW	-9.55221	-4.115	-27.2307	-20.3274
BPSL3306	cheA, chemotaxis two-component sensor kinase CheA	-11.7747	-4.84146	-30.4243	-18.5272
BPSL3307	Chemotaxis two-component response regulator CheY1	-5.6702	-3.71436	-8.51798	-6.12668
BPSL3308	Flagellar motor protein MotB	-12.8911	-5.37401	-11.639	-5.66884
BPSL3309	Flagellar motor protein MotA	-9.4732	-5.95991	-14.8317	-7.63831
BPSL3317	tag, DNA-3-methyladenine glycosylase I	-10.8511	-7.06187	-7.50455	-3.95043
BPSL3318	rpsU, 30S ribosomal protein S21	-7.58668	-6.60627	-9.24297	-3.43631
BPSL3319	fliC, flagellin	-10.4773	-5.68136	-35.7813	-28.304
BPSL3320	fliD, flagellar hook-associated protein	-8.18251	-3.65321	-22.0184	-14.9364
BPSL3321	Hypothetical protein	-9.95373	-4.05744	-39.1721	-35.8267
BPSL3337	Putative hydrolase	-13.6934	-5.86125	-9.15963	-5.89787
BPSL3339	Putative oxidoreductase	-6.67217	-4.77895	-8.81333	-4.56338
BPSL3360	gcvT, glycine cleavage system aminomethyltransferase T	-4.83626	-5.69992	-12.5015	-4.86264
BPSL3361	gcvH, glycine cleavage system H protein	-7.4367	-7.69776	-13.9738	-4.65836
BPSL3362	gcvP, glycine dehydrogenase	-9.63768	-10.1134	-20.0013	-5.08251
BPSL3363	Hypothetical protein	-5.90966	-6.87753	-15.4188	-5.44389
BPSL3364	sdaA, L-serine dehydratase I	-6.94901	-7.30129	-12.6909	-4.26302
BPSL3367	Hypothetical protein	-10.7632	-5.59738	-5.89781	-4.5622
BPSL3368	Putative AraC-family transcriptional regulator	-6.3727	-3.97283	-10.4438	-8.73794
BPSL3392	pheC, cyclohexadienyl dehydratase	-5.9934	-4.00087	-5.78427	-2.49877
BPSL3399	atpH, F0F1 ATP synthase subunit delta	-6.66412	-6.88065	-29.8854	-8.99461
BPSL3401	atpE, F0F1 ATP synthase subunit C	-5.14726	-6.22987	-24.9474	-12.6732
BPSL3402	atpB, F0F1 ATP synthase subunit A	-5.59565	-6.19766	-28.2693	-24.8849
BPSL3403	Putative ATP synthase protein I AtpI	-5.20248	-6.13287	-20.2722	-17.2531
BPSL3405	Chromosome partitioning protein ParB	-5.05432	-2.85627	-4.58329	-2.3778
BPSL3406	Chromosome partitioning protein ParA	-5.51038	-3.16347	-5.8103	-3.71124
BPSL3407	methyltransferase GidB	-5.56276	-3.00501	-5.68861	-3.17026
BPSL3410	Putative branched-chain amino acid ABC transporter	-5.68678	-4.11167	-6.61265	-2.93092
BPSL3427	Putative two-component sensor kinase	-8.56827	-4.35256	-6.11714	-3.93348
BPSL3428	Hypothetical protein	-8.9344	-5.10362	-6.78081	-4.8501
BPSL3429	Putative NADH-dependent flavin oxidoreductase	-10.0332	-5.5997	-7.4856	-3.89905
BPSL3430	Glutamine amidotransferase	-8.74257	-4.31864	-6.32114	-3.45276
BPSL3431	Putative MarR-family transcriptional regulator	-7.6907	-4.03582	-5.70259	-3.08676
BPSS0014	Glutathione S-transferase like protein	-3.44089	-3.43552	-4.47047	-2.51609
BPSS0023	Cytochrome monooxygenase related protein	-5.03962	-3.24088	-5.92721	-3.03219
BPSS0031	Anaerobic growth regulatory protein	-9.27136	-5.06399	-6.44911	-3.02189
BPSS0033	Hypothetical protein	-32.4562	-16.6592	-16.2589	-6.43395
BPSS0037	Hypothetical protein	-5.74265	-5.12995	-7.01815	-3.48363
BPSS0077	ABC transport system, exported substrate-binding protein	-27.7936	-11.3813	-33.2372	-22.3907
BPSS0077A	HNS-like regulatory protein	-18.9478	-11.6164	-21.8835	-9.80984
BPSS0078	Hypothetical protein	-12.7984	-5.29951	-16.7238	-6.12238
BPSS0080a	Hypothetical protein	-10.7501	-4.95375	-10.5101	-5.48778
BPSS0129	Transcriptional regulator	-3.62886	-2.59641	-4.17446	-2.58507
BPSS0131	Dehydratase	-13.5797	-11.7943	-19.5267	-10.8902
BPSS0132	Hypothetical protein	-3.59863	-3.76828	-4.58795	-3.56296
BPSS0133	Methyltransferase	-52.6194	-32.8937	-57.7343	-19.5569
BPSS0135	Hypothetical protein	-16.32	-14.6925	-21.3283	-10.2033
BPSS0150	Hypothetical protein	-6.31621	-5.48398	-5.62116	-2.6932
BPSS0159	Hypothetical protein	-4.19022	-3.45265	-8.1216	-3.2488
BPSS0162	Siderophore biosynthesis-related protein	-13.6527	-12.2193	-13.2069	-6.34402
BPSS0164	Quinone oxidoreductase	-7.16071	-7.49505	-9.17189	-5.24757
BPSS0165	Dioxygenase	-17.0542	-16.6142	-22.9862	-9.55903
BPSS0174	Chaperone	-6.7665	-5.28568	-6.87556	-3.01688
BPSS0185	Hypothetical protein	-4.18173	-3.49112	-10.2271	-3.2101
BPSS0200	Penicillin amidase	-4.08748	-2.66899	-5.13498	-2.88552
BPSS0204	tsr, methyl-accepting chemotaxis protein I	-8.7082	-6.33153	-13.8314	-7.8384
BPSS0211	Hypothetical protein	-8.65925	-10.232	-12.4294	-6.70983
BPSS0213	Hypothetical protein	-41.0803	-24.1744	-47.2746	-27.6993
BPSS0217	LysR-family transcriptional regulator	-9.63571	-4.53197	-5.63016	-2.95464
BPSS0218	Isomerase	-5.89226	-4.52871	-5.57577	-2.76779
BPSS0227	Hypothetical protein	-4.72302	-3.00055	-4.62551	-2.55925
BPSS0230	Glyoxalase/Bleomycin resistance protein/Dioxygenase superfamily protein	-5.16347	-4.93087	-6.36147	-2.81596
BPSS0239	Hypothetical protein	-6.32011	-3.77264	-6.01897	-2.92004
BPSS0240	Hemin ABC transport system, ATP-binding protein	-45.0534	-44.1637	-21.577	-10.7992
BPSS0241	Hemin ABC transport system, membrane protein	-37.5502	-44.1341	-22.2488	-6.26665
BPSS0242	Hemin transport system, substrate-binding protein	-66.8525	-105.712	-20.5471	-2.8618
BPSS0268	O-antigen acetylase	-4.84347	-3.55095	-4.5333	-2.49534
BPSS0271	Family M20D unassigned peptidase	-6.35032	-4.38544	-8.60294	-3.54489
BPSS0288	Lipoprotein	-14.1806	-10.3041	-21.1181	-10.3111
BPSS0299	Fatty-acid CoA ligase	-19.1252	-6.70037	-21.682	-10.7072
BPSS0300	Malonyl CoA-acyl carrier protein	-25.2687	-8.87321	-20.2338	-6.58766
BPSS0301	Hypothetical protein	-28.7359	-10.3301	-27.8531	-9.42027
BPSS0302	Fatty acid biosynthesis-related CoA ligase	-23.5616	-7.38988	-19.1368	-9.23911
BPSS0303	Diaminopimelate decarboxylase	-20.8232	-8.66599	-28.4159	-17.1607
BPSS0305	Ketol-acid reductoisomerase	-5.3666	-4.58583	-7.21705	-4.74223
BPSS0306	Multifunctional polyketide-peptide syntase	-17.8181	-7.8656	-27.454	-15.28
BPSS0307	Aldehyde dehydrogenase	-9.72789	-6.04933	-15.4686	-10.6277
BPSS0308	Hypothetical protein	-8.10354	-4.93866	-13.3887	-9.78487
BPSS0310	Hypothetical protein	-8.31874	-3.25303	-20.3705	-17.7624
BPSS0336	AraC-family transcriptional regulator	-7.09469	-4.58801	-6.10405	-3.17278
BPSS0373	Hypothetical protein	-3.96033	-2.83602	-5.30289	-3.13062
BPSS0409	Hypothetical protein	-9.88206	-7.76936	-11.6515	-7.1935
BPSS0411	Hypothetical protein	-25.4211	-11.4785	-11.9606	-4.86709
BPSS0414	Acetolactate synthase	-11.6966	-6.31623	-8.70793	-5.24886
BPSS0416	Lipoprotein	-22.3156	-14.577	-24.3439	-13.3222
BPSS0417	Hypothetical protein	-89.8816	-50.4059	-99.2886	-36.7304
BPSS0418	Transport-related membrane protein	-90.0147	-52.1106	-153.454	-61.9844
BPSS0419	rfbF, glucose-1-phosphate cytidylyltransferase (O-antigen-related)	-100.864	-54.913	-167.923	-57.1432
BPSS0420	rfbG, CDP-glucose 4,6-dehydratase (O-antigen-related)	-85.161	-39.3992	-110.068	-49.061
BPSS0421	rfbH, lipopolysaccharide biosynthesis protein (O-antigen-related)	-33.3157	-20.348	-31.0509	-13.0742
BPSS0422	Aminotransferase	-43.8291	-30.6853	-70.1652	-44.2492
BPSS0423	Hypothetical protein	-52.4593	-32.6097	-69.131	-39.9274
BPSS0424	Glycosyl transferase	-85.5271	-49.8827	-124.966	-82.9155
BPSS0425	Heptosyltransferase (O-antigen related)	-73.1805	-74.2074	-134.428	-61.9142
BPSS0426	Heptosyltransferase (O-antigen related)	-29.7557	-10.1025	-15.0264	-5.77691
BPSS0427	O-acetyl transferase (O-antigen-related)	-76.3286	-63.8361	-82.2471	-44.5278
BPSS0428	Glycosyl transferase (O-antigen related)	-52.3083	-56.4321	-69.3226	-35.7912
BPSS0429	Hypothetical protein	-31.7996	-30.8337	-43.8542	-24.2588
BPSS0436	AraC-family regulatory protein	-4.49723	-3.62158	-6.9398	-5.21376
BPSS0439	Hypothetical protein	-4.63673	-8.70403	-10.8856	-6.58509
BPSS0441	Hypothetical protein	-4.64968	-8.73486	-11.3869	-4.62552
BPSS0442	Hypothetical protein	-5.46664	-10.2858	-13.4971	-6.53366
BPSS0443	Hypothetical protein	-5.96332	-13.9564	-18.9111	-10.5209
BPSS0444	cpo, non-heme chloroperoxidase	-11.0518	-21.5264	-39.4363	-12.6043
BPSS0448	Hypothetical protein	-7.63573	-5.01642	-5.12356	-2.88539
BPSS0451	Family S11 unassigned peptidase	-11.8676	-7.50924	-10.4946	-3.52735
BPSS0466	potG, putrescine ABC transport system, ATP-binding protein	-6.29588	-6.09158	-13.1712	-7.05415
BPSS0467	potF, putrescine ABC transport system, binding exported protein	-6.48527	-6.00961	-8.84192	-4.63226
BPSS0478	Hypothetical protein	-9.18409	-4.45118	-6.71075	-3.58348
BPSS0482	Hypothetical protein	-33.9964	-18.2285	-89.9168	-50.7922
BPSS0483	Beta-ketoacyl-ACP synthase	-31.1311	-16.6122	-54.6043	-28.9534
BPSS0484	fabH, 3-oxoacyl-(acyl carrier protein) synthase III	-8.54098	-10.9336	-26.2121	-17.9752
BPSS0485	Metallo-beta lactamase-related protein	-4.9036	-5.70421	-8.10167	-7.34524
BPSS0486	Non-ribosomal peptide synthetase	-31.03	-17.1826	-39.1252	-23.6122
BPSS0487	Hypothetical protein	-61.0272	-39.1042	-116.648	-50.0227
BPSS0488	Hypothetical protein	-14.1268	-14.5101	-36.674	-25.827
BPSS0493	Chitin-binding protein	-55.3735	-29.758	-61.3871	-22.4254
BPSS0511	Hypothetical protein	-6.29291	-3.46075	-7.81961	-5.59346
BPSS0514	Acetyl-CoA hydrolase/transferase	-6.95212	-4.63249	-8.08696	-4.68757
BPSS0543	Levansucrase precursor	-5.48583	-6.27959	-7.08577	-3.41519
BPSS0563	Aminopeptidase	-12.0454	-9.57134	-159.764	-64.3627
BPSS0564	Thermolysin metallopeptidase	-15.2622	-10.7765	-78.5199	-35.1396
BPSS0568	3-hydroxybutyryl-CoA dehydrogenase	-8.21684	-5.57772	-13.2877	-6.89047
BPSS0569	Hypothetical protein	-6.071	-4.55184	-8.30989	-4.8053
BPSS0570	Hypothetical protein	-3.32155	-2.71831	-4.59638	-2.59712
BPSS0589	pchH, ATP-binding component of ABC transporter	-8.30219	-5.39604	-8.85183	-3.39286
BPSS0593	Iron-regulated membrane protein	-8.57809	-7.08989	-13.9977	-3.90767
BPSS0594	Hypothetical protein	-12.4326	-9.73458	-18.766	-6.26028
BPSS0628	glsA, glutaminase	-4.69666	-3.55967	-6.17213	-2.95405
BPSS0632	Patatin-like phospholipase	-5.64349	-4.87273	-6.14143	-3.97799
BPSS0633	mreB, rod shape-determining protein	-9.44443	-6.07827	-7.353	-2.86867
BPSS0642	Sensor kinase protein	-6.07867	-4.34976	-5.83013	-2.92758
BPSS0644	DNA-binding protein	-6.97101	-5.35092	-5.78517	-3.16175
BPSS0645	Hypothetical protein	-22.2509	-14.3185	-21.7671	-8.96685
BPSS0668	Hypothetical protein	-11.6752	-8.34383	-10.0341	-3.61271
BPSS0676	Hypothetical protein	-7.62971	-8.55732	-7.70184	-3.66833
BPSS0677	Asparagine synthetase	-20.6953	-15.494	-14.3415	-7.70767
BPSS0709	Transposase	-5.08132	-3.33596	-6.29811	-3.85231
BPSS0714	Hypothetical protein	-8.02423	-3.69098	-4.76403	-3.20687
BPSS0715	Hypothetical protein	-6.33428	-3.51168	-5.68728	-2.93881
BPSS0724	Hypothetical protein	-8.91781	-3.10552	-4.72812	-2.5314
BPSS0738A	Hypothetical protein	-5.19931	-3.35525	-5.14626	-3.34396
BPSS0749	GerE familyregulatory protein	-7.80652	-4.95868	-6.00305	-3.17796
BPSS0758	Hypothetical protein	-10.2619	-5.75527	-6.39458	-2.84197
BPSS0759	codB, cytosine permease	-13.2795	-8.23835	-8.63866	-3.23977
BPSS0760	DNA-binding protein	-14.6379	-9.19292	-11.4219	-5.18504
BPSS0761	codA, cytosine deaminase	-11.9237	-7.99304	-10.4745	-5.04262
BPSS0767	Hypothetical protein	-16.356	-12.6247	-25.2512	-13.9343
BPSS0795	Hypothetical protein	-3.51189	-2.62707	-4.24988	-2.9352
BPSS0800	TetR family regulatory protein	-6.12592	-3.86272	-5.49228	-2.95653
BPSS0809	Hypothetical protein	-4.6095	-2.73399	-5.50773	-2.57773
BPSS0810	Hypothetical protein	-14.5803	-13.0064	-35.1833	-17.9398
BPSS0811	Hypothetical protein	-24.9248	-22.7751	-41.9449	-12.3775
BPSS0812A	Hypothetical protein	-6.42652	-3.70581	-6.30333	-2.73076
BPSS0816	Penicillin-binding protein	-8.45674	-4.79625	-11.2081	-5.57475
BPSS0817	Hypothetical protein	-9.38256	-5.43552	-11.1794	-4.73553
BPSS0830	DNA-binding protein	-7.00735	-5.23983	-8.1579	-4.70115
BPSS0831	Hypothetical protein	-8.94681	-6.113	-7.51127	-3.4496
BPSS0841	Hypothetical protein	-7.33594	-4.4755	-6.76351	-4.10012
BPSS0845	proY, proline-specific permease	-7.52807	-5.63382	-8.353	-4.8105
BPSS0846	Hypothetical protein	-9.65716	-6.38506	-7.24291	-2.62254
BPSS0852	Inosine-uridine preferring nucleoside hydrolase	-5.54968	-3.47357	-4.8999	-2.49729
BPSS0856	Hypothetical protein	-6.15576	-3.35146	-4.90895	-4.20453
BPSS0857	Hypothetical protein	-6.13828	-3.61117	-6.26078	-4.38948
BPSS0876	GNAT family acetyltransferase	-6.86353	-4.60393	-7.11859	-4.80649
BPSS0882	Hypothetical protein	-16.8196	-9.78302	-7.86557	-2.65776
BPSS0883	ribA, GTP cyclohydrolase II	-7.30606	-4.36027	-5.66451	-3.99959
BPSS0884	Hypothetical protein	-28.7792	-20.2215	-50.2759	-20.0736
BPSS0885	pmlI, N-acylhomoserine lactone synthase	-39.0422	-25.4361	-67.9946	-27.6493
BPSS0889	Calcineurin-like phosphoesterase	-7.46597	-4.42377	-5.53682	-6.00989
BPSS0913	Methionine gamma-lyase	-11.9401	-7.20106	-12.8664	-4.40653
BPSS0915	Hypothetical protein	-4.56433	-5.15771	-11.3322	-5.06551
BPSS0917	Hypothetical protein	-12.4517	-6.11632	-5.78446	-4.66979
BPSS0919	Hypothetical protein	-9.96508	-5.39492	-6.19874	-3.85422
BPSS0933	Methyl-accepting chemotaxis protein	-11.4848	-7.32771	-24.6757	-15.7388
BPSS0934	Hypothetical protein	-7.40045	-4.62388	-7.96015	-4.3159
BPSS0937	Hypothetical protein	-6.85872	-4.88163	-7.60831	-3.31275
BPSS0938	Family S33 non-peptidase homologue	-11.4079	-8.50325	-8.4097	-2.94006
BPSS0939	Carboxymuconolactone decarboxylase	-5.55664	-4.05386	-5.15658	-3.02718
BPSS0941	Hypothetical protein	-5.67137	-3.42394	-6.3301	-4.12156
BPSS0944	LysR family regulatory protein	-6.50275	-5.11477	-7.37945	-3.54657
BPSS0946	penA, beta-lactamase precursor	-5.67493	-3.04867	-6.25284	-3.13067
BPSS0961	Hypothetical protein	-6.1438	-3.89276	-6.85384	-3.80883
BPSS0963	Hypothetical protein	-7.45729	-4.84009	-16.7312	-9.50674
BPSS0964	Periplasmic solute-binding protein	-6.94274	-3.63489	-6.03412	-4.26968
BPSS0966	Manganese transport protein	-4.96709	-4.19458	-6.8694	-2.991
BPSS0974	Subfamily S8A unassigned peptidase	-5.92482	-3.09282	-9.1042	-4.07568
BPSS0980	Hypothetical protein	-5.48158	-3.70024	-6.10279	-4.70014
BPSS0987	Hypothetical protein	-10.992	-9.18493	-12.2433	-4.10618
BPSS0990	Histidine kinase protein	-7.96317	-4.83315	-7.89673	-5.2476
BPSS0994	Hypothetical protein	-4.69344	-3.21238	-5.97538	-3.51927
BPSS1008	Polyketide synthase	-6.25239	-4.15076	-6.36465	-2.95215
BPSS1039	irlS, transmembrane invasion-related two-component sensor protein	-10.0833	-4.98584	-5.9654	-3.23571
BPSS1061	DNA binding protein	-3.91645	-3.67973	-8.39505	-5.87325
BPSS1091	Hypothetical protein	-7.07436	-4.80598	-7.25799	-3.82603
BPSS1096	Chaperone heat-shock protein	-8.75212	-5.3911	-8.3035	-4.21692
BPSS1099	Hypothetical protein	-4.87148	-4.07431	-4.9869	-2.77006
BPSS1102	Hypothetical protein	-5.83039	-5.80097	-6.44405	-6.20638
BPSS1103	Periplasmic thiamine binding protein	-12.9062	-3.61808	-12.9115	-7.45501
BPSS1104	Phosphomethylpyrimidine kinase	-22.0697	-4.33138	-12.454	-5.4817
BPSS1105	Methyltransferase protein	-21.4049	-3.7821	-12.6963	-6.22007
BPSS1106	Thymidylate synthase protein	-9.74272	-3.57995	-6.36611	-3.5504
BPSS1107	Hypothetical protein	-21.6199	-4.02149	-7.97358	-2.98567
BPSS1126	O-methyltransferase	-5.7108	-3.53545	-7.21868	-3.13895
BPSS1128	Major facilitator superfamily transporter homolog	-12.7846	-8.31207	-17.6505	-8.5084
BPSS1143	Formate hydrogenlyase/hydrogenase/NADH dehydrogenase subunit	-5.92536	-4.85759	-6.54522	-3.94785
BPSS1144	Hydrogenase 4 subunit F	-9.19211	-4.89412	-7.53601	-4.34718
BPSS1160	Sensor kinase protein	-8.67791	-4.82457	-7.3625	-2.85112
BPSS1163	Fumarate and nitrate reduction family regulatory protein	-5.17772	-3.62849	-5.78478	-2.68871
BPSS1165	Alpha-ketoglutarate-dependent taurine dioxygenase	-45.8508	-5.34299	-89.5354	-20.1887
BPSS1177	Hypothetical protein	-12.2415	-4.29344	-10.3643	-4.72463
BPSS1178	Transmembrane antiporter Na+ or K+/H+ exchanger	-8.35828	-5.54715	-10.2236	-5.68671
BPSS1190	Monooxygenase	-14.3276	-8.71091	-8.71398	-3.58219
BPSS1191	1-aminocyclopropane-1-carboxylate deaminase	-49.9825	-29.7142	-45.9229	-19.8844
BPSS1192	Hypothetical protein	-58.6494	-29.2871	-47.2318	-18.386
BPSS1193	Non-ribosomal peptide/polyketide synthase	-61.1468	-19.5903	-125.181	-53.1957
BPSS1194	Peptide synthase/polyketide synthase	-25.8007	-19.2464	-28.0786	-18.4302
BPSS1195	Non-ribosomal peptide synthase	-3.96596	-5.31712	-6.51904	-5.52726
BPSS1198	Hypothetical protein	-41.348	-43.3864	-60.17	-24.7123
BPSS1199	Hypothetical protein	-218.427	-244.205	-1181.4	-146.34
BPSS1202	Hypothetical protein	-6.2725	-4.98631	-6.61199	-3.99642
BPSS1205	Hypothetical protein	-8.59865	-8.06643	-9.17062	-2.61733
BPSS1206	Putative hydroxylase	-8.84583	-20.8345	-18.0762	-3.73373
BPSS1209	Transposase	-7.72838	-4.26205	-9.08738	-5.2486
BPSS1210	Hypothetical protein	-9.54596	-4.37355	-9.4986	-5.17117
BPSS1211	Hypothetical protein	-8.953	-3.91861	-7.1023	-2.92744
BPSS1212	Hypothetical protein	-8.4032	-4.12147	-15.8003	-6.00054
BPSS1213	Hypothetical protein	-11.4111	-4.86011	-15.8022	-5.32198
BPSS1214	Transcriptional regulator	-31.2003	-15.6295	-44.9882	-21.7691
BPSS1216	Thiamine-phosphate pyrophosphorylase	-18.3427	-10.7483	-37.4967	-27.3175
BPSS1222	Efflux pump/antiporter	-12.0796	-8.40932	-19.4648	-7.7586
BPSS1236	Sugar transporter ATP-binding protein	-4.81623	-3.9612	-6.81601	-5.54903
BPSS1241	Bifunctional reductase	-16.7771	-13.1436	-27.6781	-9.51924
BPSS1244	Nitrate transporter	-6.16386	-4.24695	-5.29311	-2.76378
BPSS1249	Lipoprotein	-7.9275	-5.25893	-10.5233	-4.79826
BPSS1250	Acetylpolyamine aminohydrolase	-152.893	-82.5089	-129.977	-57.0973
BPSS1251	Allantoate amidohydrolase	-288.771	-158.726	-276.56	-87.5613
BPSS1252	Inner membrane transport protein	-136.059	-96.5354	-114.038	-44.3067
BPSS1266	Peptide/siderophore synthetase	-4.64534	-4.5854	-5.3005	-3.64358
BPSS1273	Acyl-CoA dehydrogenase	-7.01412	-7.569	-11.3295	-5.59387
BPSS1278a	TetR family regulatory protein	-7.20903	-5.23657	-6.2927	-2.7724
BPSS1297	Regulatory protein	-6.00531	-3.93713	-7.00411	-3.92539
BPSS1315	ileS, isoleucyl-tRNA synthetase	-5.70932	-3.87479	-7.09882	-3.37228
BPSS1316	Hypothetical protein	-5.6676	-4.71779	-5.14318	-3.07415
BPSS1322	AraC family transcriptional regulatory protein	-4.29557	-3.3004	-5.14924	-3.03998
BPSS1326	Hypothetical protein	-5.44284	-4.83613	-8.47364	-4.81359
BPSS1346	Subfamily S9A unassigned peptidase	-6.77121	-3.1931	-4.81417	-3.8262
BPSS1356	Hypothetical protein	-72.0969	-20.8359	-163.301	-53.0976
BPSS1357	MFS sugar transporter	-70.8567	-20.9116	-193.439	-82.8345
BPSS1442	Hypothetical protein	-4.188	-3.10507	-6.15701	-4.28885
BPSS1443	Hypothetical protein	-3.94749	-3.13567	-5.90119	-4.97677
BPSS1455	Hypothetical protein	-6.67465	-4.22838	-5.93122	-3.20065
BPSS1461	Two-component response regulator	-5.15269	-3.53719	-5.16106	-2.48308
BPSS1467	Aminotransferase protein	-4.43853	-4.39858	-6.19839	-3.26412
BPSS1468	Hypothetical protein	-5.39661	-3.94404	-5.31444	-3.07208
BPSS1471	TetR family transcriptional regulator	-5.56563	-3.89349	-6.43202	-4.55482
BPSS1484	Hypothetical protein	-10.4117	-6.76117	-11.3841	-5.46038
BPSS1485	Hypothetical protein	-7.57009	-4.48136	-7.15367	-3.60908
BPSS1486	Hypothetical protein	-12.7133	-4.08364	-8.25614	-5.7862
BPSS1555	Family M4 unassigned peptidase	-4.14595	-3.53484	-6.34113	-4.37495
BPSS1569	N-acylhomoserine lactone-dependent regulatory protein	-59.77	-17.6441	-24.5479	-6.28289
BPSS1570	N-acylhomoserine lactone synthase	-6.39812	-7.39761	-9.17346	-5.09607
BPSS1578	Hypothetical protein	-5.56492	-7.05561	-6.8853	-4.56829
BPSS1579	Hypothetical protein	-6.76227	-10.674	-10.4067	-5.48883
BPSS1580	Cellulose biosynthesis protein	-7.65663	-6.96001	-8.18808	-3.84752
BPSS1581	bcsZ, endo-1,4-D-glucanase	-6.66256	-5.35947	-5.61984	-2.94158
BPSS1593	pilV, type IV pilus biosynthesis protein	-7.83588	-6.1755	-17.1293	-10.5844
BPSS1595	pilS, major pilin subunit	-10.1964	-5.89361	-13.9187	-5.38015
BPSS1596	pilR, type IV pilus biosynthesis protein	-7.88945	-5.99434	-13.8863	-6.81335
BPSS1597	pilQ, type IV pilus biosynthesis protein	-8.84598	-6.91865	-21.5289	-8.43946
BPSS1598	Hypothetical protein	-11.9275	-7.90068	-20.5079	-6.94941
BPSS1599	pilO, type IV pilus biosynthesis protein	-7.77481	-5.54881	-9.64536	-4.62774
BPSS1600	pilN, type IV pilus biosynthesis protein	-7.27686	-5.45373	-18.517	-8.02925
BPSS1601	Type IV pilus biosynthesis protein	-12.1386	-8.33627	-36.8357	-13.0366
BPSS1602	pilT, twitching motility protein	-11.8411	-4.77639	-9.9151	-5.30626
BPSS1603	Secretion protein	-5.61655	-4.62182	-9.29592	-4.79754
BPSS1604	Probable two-component system response regulator	-9.30328	-6.52868	-13.1182	-5.72801
BPSS1605	Probable two-component system sensor kinase	-5.58939	-5.48665	-8.76416	-4.90734
BPSS1612	Hypothetical protein	-6.17243	-7.08869	-15.5961	-5.6625
BPSS1632	Probable non-ribosomal peptide synthetase	-15.5852	-12.9927	-28.174	-13.9091
BPSS1633	Probable non-ribosomal peptide synthetase	-13.3437	-11.3398	-24.4647	-12.446
BPSS1634	Probable non-ribosomal peptide synthetase	-15.4891	-12.5226	-25.2128	-12.8411
BPSS1635	Probable class III aminotransferase	-6.70844	-7.46915	-9.74628	-5.06766
BPSS1637	cat2, 4-hydroxybutyrate CoA transferase	-8.93053	-6.14796	-7.73741	-2.6515
BPSS1640	LysR-family transcriptional regulator	-4.90426	-4.55254	-9.2177	-4.8588
BPSS1643	LysR-family transcriptional regulator	-7.65213	-6.21275	-9.48699	-4.35493
BPSS1658	Hypothetical protein	-5.96342	-4.00385	-7.59828	-5.24594
BPSS1659	Hypothetical protein	-17.4339	-8.82384	-22.0319	-13.4992
BPSS1663	selA, selenocysteine synthase	-4.95307	-3.01076	-4.26556	-2.78542
BPSS1677	Hypothetical protein	-10.1393	-4.97449	-6.49789	-3.37531
BPSS1679	Porin related exported protein	-19.2608	-12.3248	-18.4361	-6.31575
BPSS1680	Histone-like protein	-6.25143	-5.55244	-7.98218	-3.41564
BPSS1682	gtaB, UTP-glucose-1-phosphate uridylyltransferase	-134.402	-80.8094	-95.1203	-32.0881
BPSS1683	Lipopolysaccharide biosynthesis-related membrane protein	-8.11607	-7.16798	-9.53211	-6.08758
BPSS1684	Lipopolysaccharide biosynthesys-related glycosyltransferase	-29.8868	-21.3558	-23.7626	-11.6535
BPSS1685	Lipopolysaccharide biosynthesis related membrane protein	-14.6286	-17.4338	-20.0682	-13.24
BPSS1686	Hypothetical protein	-12.2668	-13.3252	-16.7394	-9.36161
BPSS1688	gca, GCP-mannose 4,6-dehydratase	-46.3938	-39.7048	-41.121	-20.2773
BPSS1689	UDP-glucose 4-epimerase	-81.8859	-71.7291	-89.8467	-43.1796
BPSS1690	Hypothetical protein	-6.17786	-4.48894	-6.56694	-2.64602
BPSS1692	purF, amidophosphoribosyltransferase	-5.91035	-4.14883	-6.92492	-3.79712
BPSS1695	folC, folylpolyglutamate synthase/dihydrofolate synthase	-6.5225	-4.72652	-13.3965	-8.05818
BPSS1696	accD, acetyl-CoA carboxylase subunit beta	-5.7242	-3.45991	-8.59918	-5.1071
BPSS1697	trpA, tryptophan synthase subunit alpha	-6.33828	-3.56788	-9.02293	-5.53428
BPSS1699	trpB, tryptophan synthase subunit beta	-7.01734	-4.11437	-7.54289	-4.00152
BPSS1700	trpF, N-(5'-phosphoribosyl)anthranilate isomerase	-3.78861	-3.21318	-5.51143	-4.02711
BPSS1701	truA, tRNA pseudouridine synthase A	-5.40266	-3.71121	-5.93513	-3.43224
BPSS1702	Hypothetical protein	-8.22411	-4.94469	-7.85829	-4.62946
BPSS1703	Hypothetical protein	-8.7655	-4.73945	-7.41403	-3.79964
BPSS1720	Succinate dehydrogenase cytochrome b-556 subunit	-4.86684	-3.67282	-4.88985	-2.75787
BPSS1725	prpD, 2-methylcitrate dehydratase	-6.42097	-3.52461	-5.45676	-3.78962
BPSS1732	Hypothetical protein	-5.415	-4.5892	-6.57544	-3.01035
BPSS1733	Hypothetical protein	-5.88577	-5.85318	-6.49453	-3.08866
BPSS1734	Sedolisin	-7.97857	-4.80848	-6.74154	-3.42852
BPSS1749	gnd, 6-phosphogluconate dehydrogenase	-9.65539	-4.99021	-6.18148	-2.83425
BPSS1751	NAD-dependent deacetylase	-5.84873	-4.14258	-5.50492	-4.63378
BPSS1755	RNA polymerase sigma factor RpoD	-7.33989	-5.15627	-6.75384	-2.62365
BPSS1758	rpsU, 30S ribosomal protein S21	-8.68381	-7.08125	-8.84518	-2.73739
BPSS1759	Hypothetical protein	-5.55355	-5.35427	-11.3225	-4.93866
BPSS1761	Hypothetical protein	-6.59659	-5.87506	-11.0532	-4.458
BPSS1762	dxs, 1-deoxy-D-xylulose-5-phosphate synthase	-6.64565	-4.86028	-7.98939	-3.59488
BPSS1763	ispA, geranyltranstransferase	-7.46352	-4.9226	-8.27241	-4.03091
BPSS1764	xseB, exodeoxyribonuclease VII small subunit	-9.26012	-7.02715	-10.1613	-4.81267
BPSS1765	Osmotic adaptation-related protein	-5.88793	-6.17303	-12.9118	-5.66053
BPSS1793	Hypothetical protein	-5.83751	-4.84446	-5.02926	-2.48772
BPSS1805	Hypothetical protein	-4.62067	-3.43715	-4.86006	-2.81397
BPSS1808	mhpF, acetaldehyde dehydrogenase	-7.20681	-6.07687	-13.9795	-6.61045
BPSS1810	ilvE, branched-chain amino acid aminotransferase	-10.5961	-8.79266	-24.2218	-8.82901
BPSS1811	Transferase	-6.54804	-5.69097	-11.3083	-6.5499
BPSS1812	Non-ribosomal peptide synthesis thioesterase	-14.7582	-12.6978	-39.7086	-15.8785
BPSS1813	Non-ribosomal peptide synthase related protein	-6.71045	-6.16312	-14.9227	-8.63074
BPSS1814	Hypothetical protein	-7.51438	-5.91749	-11.1492	-4.53311
BPSS1823	fbp, peptidyl-prolyl cis-trans isomerase	-8.10956	-5.83956	-8.50668	-4.51695
BPSS1824	AraC-family transcriptional regulator	-10.7441	-6.40271	-12.1163	-7.75971
BPSS1825	Glycosyltransferase	-4.65291	-5.55862	-6.62578	-4.34241
BPSS1826	Glycosyltransferase	-14.9921	-12.3263	-12.0316	-6.43798
BPSS1827	Hypothetical protein	-15.885	-9.1094	-12.794	-5.60373
BPSS1828	Glycosyltransferase group 1 protein	-53.4587	-33.5323	-39.8328	-16.786
BPSS1829	Glycosyltransferase	-37.071	-32.196	-41.9834	-21.4933
BPSS1830	Exopolysaccharide biosynthesis related tyrosine-protein kinase	-20.0217	-10.8636	-10.2671	-4.46586
BPSS1831	Exopolysaccharide (EPS) biosynthesis related polysaccharide lipoprotein	-71.0243	-78.4493	-114.548	-38.9988
BPSS1832	Exopolysaccharide (EPS) biosynthesis related low molecular weight protein-tyrosine-phosphatase	-76.3909	-75.5411	-116.162	-39.4477
BPSS1833	udg2, UDP-glucose 6-dehydrogenase 2	-10.9217	-9.18577	-13.1719	-5.75927
BPSS1834	Lipopolysaccharide biosynthesis related protein	-56.1755	-40.7116	-52.6221	-28.2973
BPSS1835	LPS biosynthesis mannose-1-phosphate guanylyltransferase	-49.3696	-44.8797	-55.6629	-29.6285
BPSS1836	Hypothetical protein	-23.1047	-14.5052	-14.6354	-7.12604
BPSS1838	Ferredoxin	-19.4082	-9.89378	-10.0291	-4.49939
BPSS1839	Oxidative stress related rubrerythrin protein	-27.6552	-11.8597	-14.075	-4.2362
BPSS1840	N-acetylmuramoyl-L-alanine amidase	-12.6159	-5.11453	-14.799	-7.11504
BPSS1870	Chemotaxis-specific methylesterase	-4.5963	-3.08599	-6.93185	-5.0507
BPSS1873	Chemotaxis-related methyltranferase protein	-4.02933	-2.50535	-4.63072	-3.20665
BPSS1874	Chemotaxis-related protein	-5.60658	-3.15899	-5.27566	-3.91269
BPSS1875	Chemotaxis-related protein	-4.36908	-2.5308	-4.4911	-3.46849
BPSS1880	Na+/H+ antiporter membrane protein	-5.24076	-3.37907	-5.98976	-3.60974
BPSS1881	Hypothetical protein	-3.99549	-2.7311	-4.00868	-2.73016
BPSS1884	Hypothetical protein	-6.96754	-4.94773	-6.54197	-3.10553
BPSS1902	LysR-family transcriptional regulator	-5.24177	-3.4969	-6.58819	-4.24059
BPSS1916	phbB, acetoacetyl-CoA reductase	-42.7646	-23.905	-40.3139	-20.097
BPSS1917	Crp-family transcriptional regulator	-4.70258	-4.29263	-6.25479	-3.18427
BPSS1941	Methyl-accepting chemotaxis transducer transmembrane protein	-7.99651	-6.08762	-12.9204	-7.41865
BPSS1944	adhA, alcohol dehydrogenase	-7.00415	-5.51236	-6.57556	-3.68764
BPSS1945	atpG, ATP synthase gamma chain	-6.32399	-5.13415	-7.19408	-4.14685
BPSS1953	atpD, F0F1 ATP synthase subunit beta	-6.02533	-5.49645	-5.62757	-3.36723
BPSS1957	6-phosphofructokinase	-6.07052	-5.18363	-6.74242	-3.2535
BPSS1960	deoA, thymidine phosphorylase	-6.30745	-4.81863	-6.19039	-2.70694
BPSS1962	deoC, deoxyribose-phosphate aldolase	-4.90074	-4.84047	-7.2768	-2.93952
BPSS1990	Hypothetical protein	-5.52716	-3.86667	-5.63423	-3.67448
BPSS1992	X-prolyl-dipeptidyl aminopeptidase	-35.4901	-13.7785	-58.3125	-17.7373
BPSS1997	oxa, beta-lactamase precursor	-4.98994	-3.81988	-5.85781	-3.38721
BPSS1999	Transport related, membrane protein	-8.92031	-7.53185	-7.30123	-2.63068
BPSS2021	Decarboxylase	-24.0402	-10.837	-13.4123	-4.40919
BPSS2022	Outer membrane protein	-16.2338	-8.80428	-13.8171	-5.53483
BPSS2024	Zinc-containing alcohol dehydrogenase	-8.69966	-8.69746	-13.5264	-8.07079
BPSS2025	Decarboxylase	-22.4562	-15.5074	-19.6502	-8.23298
BPSS2026	Carbohydrate kinase	-4.61269	-4.54765	-6.62594	-3.43735
BPSS2039	Cyclopropane-fatty-acyl-phospholipid synthase	-13.6082	-4.97114	-60.5087	-36.5721
BPSS2040	Inner membrane fatty acid desaturase	-5.85038	-3.66174	-13.6023	-8.24704
BPSS2041	Hypothetical protein	-7.45257	-3.81147	-8.31762	-4.24191
BPSS2042	Inner membrane fatty-acid--CoA ligase	-6.84228	-4.26375	-6.08282	-3.68748
BPSS2044	Hypothetical protein	-11.088	-6.84491	-14.5257	-10.8357
BPSS2113	Hypothetical protein	-5.12737	-4.78882	-5.67671	-3.38767
BPSS2125	lldA, L-lactate dehydrogenase	-8.25663	-4.44792	-5.35176	-3.62266
BPSS2129	Hypothetical protein	-3.83488	-2.85316	-3.92167	-2.62906
BPSS2163	Hypothetical protein	-4.84657	-4.88394	-6.80388	-3.46037
BPSS2164	Acylphosphatase protein	-8.91378	-7.13915	-9.44715	-3.48121
BPSS2165	Hypothetical protein	-6.19896	-4.08063	-7.12364	-4.19945
BPSS2166	Hypothetical protein	-4.61191	-3.93841	-6.30945	-3.55686
BPSS2169	MoaA/NifB/PqqE family protein	-6.9827	-4.53956	-6.89958	-3.22366
BPSS2173	cstA, carbon starvation protein A	-5.84269	-4.30859	-6.16584	-4.86425
BPSS2174	Cytochrome P460	-9.09963	-5.98862	-11.8601	-4.59621
BPSS2195	Pilus assembly-related protein	-5.88025	-7.28012	-15.5093	-9.94267
BPSS2204	GntR-family regulatory protein	-7.89849	-4.04936	-7.99483	-4.42952
BPSS2205	Hypothetical protein	-10.4103	-4.80863	-7.22736	-4.03414
BPSS2208	Hypothetical protein	-10.2828	-5.54509	-10.3592	-4.41378
BPSS2246	Sensor kinase/response regulator fusion protein	-5.99849	-4.0412	-8.22502	-3.75123
BPSS2249	Sigma-54 interacting response regulator	-5.70698	-3.67736	-5.57689	-3.04626
BPSS2263	Hypothetical protein	-4.50759	-3.46241	-5.87748	-2.79367
BPSS2264	Dehydrogenase	-5.8906	-4.41423	-7.79123	-3.55813
BPSS2268	Hypothetical protein	-4.60789	-3.39163	-6.00931	-3.93685
BPSS2288	HSP20/alpha crystallin family protein	-103.101	-66.6035	-80.2639	-28.1857
BPSS2304	Penicillin-binding protein	-7.08903	-4.20878	-4.9272	-2.76718
BPSS2330	Hypothetical protein	-5.97239	-4.56294	-6.28846	-3.16377
BPSS2331	Lipoprotein	-7.33322	-4.37187	-7.64071	-4.80573
BPSS2338	Hypothetical protein	-7.68184	-6.03773	-14.327	-4.25924
BPSS2339	shc, squalene--hopene cyclase	-5.90477	-4.43707	-11.4032	-4.33401
BPSS2340	Squalene/phytoene synthase	-6.003	-5.17223	-14.6014	-8.66506
BPSS2345	Sensory kinase protein	-8.70649	-6.61255	-13.1005	-6.55871
Note :
The genes highlighted in yellow were selected for real-time qPCR analysis
